# Supplementary material for: Hexa­kis­(4-acetyl­pyridinium) octa­deca­chloridotetra­anti­monate(III)
Source: Acta Crystallogr Sect E Struct Rep Online. 2010 Jun 5;66(Pt 7):m736. doi: 10.1107/S160053681002057X (PMC3007073; doi:10.1107/S160053681002057X)
Supplement: Supplementary file 1 [file e-66-0m736-sup1.cif]

##############################################################################
###                                                                        ###
###        Electronic paper (Acta Crystallographica Section E)             ###
###                                                                        ###
##############################################################################
#                                                                            #
# This CIF contains the data in a paper accepted for publication in Acta     #
# Crystallographica Section E. It conforms to the requirements of Notes      #
# for Authors for Section E, and has been peer reviewed under the auspices   #
# of the IUCr Commission on Journals.                                        #
#                                                                            #
# Full details of the Crystallographic Information File format               #
# are given in the paper "The Crystallographic Information File (CIF):       #
# a New Standard Archive File for Crystallography" by S. R. Hall, F. H.      #
# Allen and I. D. Brown [Acta Cryst. (1991), A47, 655-685].                  #
#                                                                            #
# The current version of the core CIF dictionary is obtainable from          #
# ftp://ftp.iucr.org/pub/cif_core.dic. The current version number is 2.4.    #
#                                                                            #
# Software is freely available for graphical display of the structure(s) in  #
# this CIF.  For information consult the CIF home page http://www.iucr.org/  #
# cif/home.html                                                              #
#                                                                            #
# This file may be used for bona fide research purposes within the           #
# scientific community so long as proper attribution is given to the journal # 
# article from which it was obtained.                                        #
#                                                                            #
##############################################################################
                                             
data_I
_audit_creation_method     SHELXL-97
_chemical_name_systematic
;
Hexakis(4-acetylpyridinium) octadecachloridotetraantimonate(III)
;
_chemical_name_common     ?
_chemical_formula_moiety     '6(C7 H8 N O +), Sb4 Cl18 6-'
_chemical_formula_sum     'C42 H48 Cl18 N6 O6 Sb4'
_chemical_formula_iupac     '(C7 H8 N O)6 [Sb4 Cl18]'
_chemical_formula_weight     1857.96
_chemical_melting_point     ?
_symmetry_cell_setting     triclinic
_symmetry_space_group_name_H-M     'P -1'
_symmetry_space_group_name_Hall     '-P 1'
loop_
    _symmetry_equiv_pos_as_xyz
    'x, y, z'
    '-x, -y, -z'
_cell_length_a     9.0589(18)
_cell_length_b     13.838(3)
_cell_length_c     15.128(3)
_cell_angle_alpha     108.29(3)
_cell_angle_beta     98.00(3)
_cell_angle_gamma     107.10(3)
_cell_volume     1664.1(6)
_cell_formula_units_Z     1
_cell_measurement_reflns_used     8056
_cell_measurement_theta_min     3.09
_cell_measurement_theta_max     27.71
_cell_measurement_temperature     298(2)
_exptl_crystal_description     'Prism'
_exptl_crystal_colour     'Colourless'
_exptl_crystal_size_max     0.40
_exptl_crystal_size_mid     0.30
_exptl_crystal_size_min     0.20
_exptl_crystal_density_diffrn     1.854
_exptl_crystal_density_meas     ?
_exptl_crystal_density_method     'not measured'
_exptl_crystal_F_000     900
_exptl_absorpt_coefficient_mu     2.374
_exptl_absorpt_correction_type     multi-scan
_exptl_absorpt_process_details     '(CrystalClear; Rigaku, 2005)'
_exptl_absorpt_correction_T_min     0.430
_exptl_absorpt_correction_T_max     0.622
_exptl_special_details
;
;
_diffrn_ambient_temperature     298(2)
_diffrn_radiation_type     MoK\a
_diffrn_radiation_wavelength     0.71073
_diffrn_radiation_source     'fine-focus sealed tube'
_diffrn_radiation_monochromator     graphite
_diffrn_measurement_device_type     'Rigaku SCXmini diffractometer'
_diffrn_measurement_method     '\w scans'
_diffrn_detector_area_resol_mean     13.6612
_diffrn_reflns_number     17638
_diffrn_reflns_av_R_equivalents     0.0282
_diffrn_reflns_av_sigmaI/netI     0.0358
_diffrn_reflns_theta_min     3.09
_diffrn_reflns_theta_max     27.48
_diffrn_reflns_theta_full     27.48
_diffrn_measured_fraction_theta_max     0.997
_diffrn_measured_fraction_theta_full     0.997
_diffrn_reflns_limit_h_min     -11
_diffrn_reflns_limit_h_max     11
_diffrn_reflns_limit_k_min     -17
_diffrn_reflns_limit_k_max     17
_diffrn_reflns_limit_l_min     -19
_diffrn_reflns_limit_l_max     19
_diffrn_standards_number     0
_diffrn_standards_interval_count     .
_diffrn_standards_interval_time     .
_diffrn_standards_decay_%     ?
_refine_special_details
;
Refinement of <i>F</i>^2^ against ALL reflections. The weighted <i>R</i>-factor
<i>wR</i> and goodness of fit <i>S</i> are based on <i>F</i>^2^, conventional
<i>R</i>-factors <i>R</i> are based on <i>F</i>, with <i>F</i> set to zero for
negative <i>F</i>^2^. The threshold expression of <i>F</i>^2^ >
\s(<i>F</i>^2^) is used only for calculating <i>R</i>-factors(gt) <i>etc</i>.
and is not relevant to the choice of reflections for refinement.
<i>R</i>-factors based on <i>F</i>^2^ are statistically about twice as large
as those based on <i>F</i>, and <i>R</i>- factors based on ALL data will be
even larger.
;
_reflns_number_total     7613
_reflns_number_gt     6371
_reflns_threshold_expression     I>2\s(I)
_refine_ls_structure_factor_coef     Fsqd
_refine_ls_matrix_type     full
_refine_ls_R_factor_all     0.0410
_refine_ls_R_factor_gt     0.0300
_refine_ls_wR_factor_gt     0.0662
_refine_ls_wR_factor_ref     0.0704
_refine_ls_goodness_of_fit_ref     1.039
_refine_ls_restrained_S_all     1.039
_refine_ls_number_reflns     7613
_refine_ls_number_parameters     343
_refine_ls_number_restraints     0
_refine_ls_hydrogen_treatment     constr
_refine_ls_weighting_scheme     calc
_refine_ls_weighting_details
         'calc w=1/[\s^2^(Fo^2^)+(0.0307P)^2^+0.5066P] where P=(Fo^2^+2Fc^2^)/3'
_atom_sites_solution_hydrogens     geom
_atom_sites_solution_primary     direct
_atom_sites_solution_secondary     difmap
_refine_ls_shift/su_max     0.001
_refine_ls_shift/su_mean     0.000
_refine_diff_density_max     0.385
_refine_diff_density_min     -0.377
_refine_ls_extinction_method     none
_refine_ls_extinction_coef     ?
loop_
    _atom_type_symbol
    _atom_type_description
    _atom_type_scat_dispersion_real
    _atom_type_scat_dispersion_imag
    _atom_type_scat_source
    'C' 'C' 0.0033 0.0016
                         'International Tables Vol C Tables 4.2.6.8 and 6.1.1.4'
    'H' 'H' 0.0000 0.0000
                         'International Tables Vol C Tables 4.2.6.8 and 6.1.1.4'
    'N' 'N' 0.0061 0.0033
                         'International Tables Vol C Tables 4.2.6.8 and 6.1.1.4'
    'O' 'O' 0.0106 0.0060
                         'International Tables Vol C Tables 4.2.6.8 and 6.1.1.4'
    'Cl' 'Cl' 0.1484 0.1585
                         'International Tables Vol C Tables 4.2.6.8 and 6.1.1.4'
    'Sb' 'Sb' -0.5866 1.5461
                         'International Tables Vol C Tables 4.2.6.8 and 6.1.1.4'
_computing_data_collection     'CrystalClear (Rigaku, 2005)'
_computing_cell_refinement     'CrystalClear (Rigaku, 2005)'
_computing_data_reduction     'CrystalClear (Rigaku, 2005)'
_computing_structure_solution     'SHELXS97 (Sheldrick, 2008)'
_computing_structure_refinement     'SHELXL97 (Sheldrick, 2008)'
_computing_molecular_graphics     'SHELXTL (Sheldrick, 2008)'
_computing_publication_material     'SHELXL97 (Sheldrick, 2008)'
loop_
    _atom_site_type_symbol
    _atom_site_label
    _atom_site_fract_x
    _atom_site_fract_y
    _atom_site_fract_z
    _atom_site_U_iso_or_equiv
    _atom_site_adp_type
    _atom_site_calc_flag
    _atom_site_refinement_flags
    _atom_site_occupancy
    _atom_site_disorder_assembly
    _atom_site_disorder_group
    O O1 0.7595(3) 0.1417(2) 0.15768(17) 0.0544(6) Uani d . 1 . .
    N N1 0.9897(4) 0.2973(3) -0.0627(2) 0.0573(8) Uani d . 1 . .
    H H1D 1.0377 0.3389 -0.0898 0.069 Uiso calc R 1 . .
    C C3 0.8404(4) 0.1681(3) 0.0233(2) 0.0408(7) Uani d . 1 . .
    C C6 0.9436(5) 0.3405(3) 0.0152(3) 0.0574(10) Uani d . 1 . .
    H H6A 0.9616 0.4147 0.0386 0.069 Uiso calc R 1 . .
    C C4 0.8871(4) 0.1248(3) -0.0588(2) 0.0490(8) Uani d . 1 . .
    H H4A 0.8660 0.0503 -0.0855 0.059 Uiso calc R 1 . .
    C C7 0.8713(4) 0.2783(3) 0.0610(3) 0.0525(9) Uani d . 1 . .
    H H7A 0.8428 0.3094 0.1169 0.063 Uiso calc R 1 . .
    C C5 0.9634(5) 0.1912(3) -0.0998(2) 0.0557(9) Uani d . 1 . .
    H H5A 0.9976 0.1629 -0.1540 0.067 Uiso calc R 1 . .
    C C2 0.7623(4) 0.0986(3) 0.0748(3) 0.0497(8) Uani d . 1 . .
    Sb Sb1 0.86744(2) 0.350428(15) 0.674838(14) 0.03137(6) Uani d . 1 . .
    Cl Cl4 0.83619(12) 0.17158(6) 0.67419(6) 0.0519(2) Uani d . 1 . .
    Cl Cl3 0.74694(11) 0.39130(8) 0.80769(6) 0.0528(2) Uani d . 1 . .
    Cl Cl2 0.61006(10) 0.27520(7) 0.56102(6) 0.0543(2) Uani d . 1 . .
    C C1 0.6945(7) -0.0208(3) 0.0234(4) 0.110(2) Uani d . 1 . .
    H H1A 0.6487 -0.0545 0.0648 0.165 Uiso calc R 1 . .
    H H1B 0.7775 -0.0467 0.0054 0.165 Uiso calc R 1 . .
    H H1C 0.6133 -0.0390 -0.0333 0.165 Uiso calc R 1 . .
    Cl Cl1 1.15940(10) 0.43033(7) 0.82937(7) 0.0529(2) Uani d . 1 . .
    Sb Sb2 0.93951(2) 0.785682(15) 0.693125(14) 0.03208(6) Uani d . 1 . .
    Cl Cl7 0.67862(9) 0.73910(7) 0.60241(6) 0.0474(2) Uani d . 1 . .
    Cl Cl9 0.83859(11) 0.82021(8) 0.83764(6) 0.0544(2) Uani d . 1 . .
    Cl Cl8 0.99930(12) 0.97530(7) 0.70831(7) 0.0595(2) Uani d . 1 . .
    Cl Cl5 0.86213(12) 0.56019(7) 0.65539(7) 0.0577(2) Uani d . 1 . .
    Cl Cl6 1.00732(11) 0.73440(8) 0.50601(6) 0.0557(2) Uani d . 1 . .
    C C10 0.6128(4) 0.9155(3) 0.3188(2) 0.0436(8) Uani d . 1 . .
    C C14 0.6375(4) 0.8208(3) 0.2737(3) 0.0525(9) Uani d . 1 . .
    H H14A 0.5913 0.7814 0.2082 0.063 Uiso calc R 1 . .
    N N2 0.7927(4) 0.8408(3) 0.4180(3) 0.0584(8) Uani d . 1 . .
    H H2A 0.8511 0.8172 0.4493 0.070 Uiso calc R 1 . .
    C C12 0.7702(5) 0.9308(3) 0.4648(3) 0.0595(10) Uani d . 1 . .
    H H12A 0.8150 0.9669 0.5308 0.071 Uiso calc R 1 . .
    C C11 0.6807(4) 0.9711(3) 0.4161(3) 0.0512(9) Uani d . 1 . .
    H H11A 0.6659 1.0355 0.4484 0.061 Uiso calc R 1 . .
    C C13 0.7289(5) 0.7851(3) 0.3245(3) 0.0610(10) Uani d . 1 . .
    H H13A 0.7471 0.7216 0.2939 0.073 Uiso calc R 1 . .
    O O2 0.4633(4) 0.9034(3) 0.1749(2) 0.0794(9) Uani d . 1 . .
    C C9 0.5172(4) 0.9568(3) 0.2594(3) 0.0537(9) Uani d . 1 . .
    C C8 0.4958(6) 1.0602(4) 0.3054(3) 0.0865(15) Uani d . 1 . .
    H H8A 0.4326 1.0748 0.2582 0.130 Uiso calc R 1 . .
    H H8B 0.5982 1.1180 0.3327 0.130 Uiso calc R 1 . .
    H H8C 0.4424 1.0555 0.3553 0.130 Uiso calc R 1 . .
    C C18 0.4716(4) 0.5259(3) 0.7037(3) 0.0540(9) Uani d . 1 . .
    H H18A 0.5403 0.4988 0.7313 0.065 Uiso calc R 1 . .
    N N3 0.3089(4) 0.5204(3) 0.5680(2) 0.0584(8) Uani d . 1 . .
    H H3A 0.2674 0.4905 0.5069 0.070 Uiso calc R 1 . .
    C C17 0.4345(4) 0.6097(2) 0.7603(2) 0.0418(7) Uani d . 1 . .
    C C16 0.4972(4) 0.6600(3) 0.8688(3) 0.0587(10) Uani d . 1 . .
    C C21 0.3347(4) 0.6486(3) 0.7166(3) 0.0537(9) Uani d . 1 . .
    H H21A 0.3100 0.7066 0.7534 0.064 Uiso calc R 1 . .
    C C15 0.5935(6) 0.6125(4) 0.9162(3) 0.0897(15) Uani d . 1 . .
    H H15A 0.6250 0.6526 0.9845 0.135 Uiso calc R 1 . .
    H H15B 0.6870 0.6161 0.8924 0.135 Uiso calc R 1 . .
    H H15C 0.5314 0.5377 0.9027 0.135 Uiso calc R 1 . .
    C C20 0.2716(5) 0.6023(3) 0.6191(3) 0.0588(10) Uani d . 1 . .
    H H20A 0.2035 0.6280 0.5892 0.071 Uiso calc R 1 . .
    O O3 0.4681(4) 0.7375(2) 0.9125(2) 0.0803(9) Uani d . 1 . .
    C C19 0.4076(5) 0.4828(3) 0.6073(3) 0.0642(11) Uani d . 1 . .
    H H19A 0.4332 0.4264 0.5686 0.077 Uiso calc R 1 . .
loop_
    _atom_site_aniso_label
    _atom_site_aniso_U_11
    _atom_site_aniso_U_22
    _atom_site_aniso_U_33
    _atom_site_aniso_U_12
    _atom_site_aniso_U_13
    _atom_site_aniso_U_23
    O1 0.0600(16) 0.0584(15) 0.0478(14) 0.0245(12) 0.0219(12) 0.0173(12)
    N1 0.068(2) 0.063(2) 0.0528(19) 0.0261(16) 0.0166(16) 0.0331(17)
    C3 0.0408(17) 0.0425(18) 0.0348(17) 0.0151(14) 0.0048(13) 0.0109(15)
    C6 0.075(3) 0.046(2) 0.058(2) 0.0281(19) 0.023(2) 0.0205(19)
    C4 0.065(2) 0.0417(19) 0.0358(18) 0.0204(17) 0.0090(16) 0.0096(15)
    C7 0.060(2) 0.049(2) 0.050(2) 0.0259(17) 0.0191(17) 0.0118(17)
    C5 0.076(3) 0.060(2) 0.0344(18) 0.031(2) 0.0144(18) 0.0157(18)
    C2 0.050(2) 0.047(2) 0.048(2) 0.0174(16) 0.0158(16) 0.0107(17)
    Sb1 0.03433(11) 0.03025(11) 0.03262(11) 0.01447(8) 0.00818(8) 0.01327(9)
    Cl4 0.0760(6) 0.0343(4) 0.0502(5) 0.0230(4) 0.0131(4) 0.0206(4)
    Cl3 0.0535(5) 0.0654(6) 0.0479(5) 0.0294(4) 0.0235(4) 0.0201(4)
    Cl2 0.0417(4) 0.0604(5) 0.0524(5) 0.0143(4) -0.0025(4) 0.0199(4)
    C1 0.156(5) 0.050(3) 0.100(4) 0.001(3) 0.076(4) 0.012(3)
    Cl1 0.0454(5) 0.0531(5) 0.0556(5) 0.0120(4) 0.0120(4) 0.0201(4)
    Sb2 0.03311(11) 0.03102(11) 0.03265(11) 0.01310(8) 0.00899(8) 0.01088(9)
    Cl7 0.0387(4) 0.0537(5) 0.0463(5) 0.0207(4) 0.0039(3) 0.0133(4)
    Cl9 0.0555(5) 0.0718(6) 0.0403(4) 0.0266(4) 0.0207(4) 0.0195(4)
    Cl8 0.0743(6) 0.0327(4) 0.0724(6) 0.0173(4) 0.0249(5) 0.0198(4)
    Cl5 0.0680(6) 0.0411(5) 0.0661(6) 0.0207(4) 0.0095(5) 0.0252(4)
    Cl6 0.0632(6) 0.0692(6) 0.0527(5) 0.0359(5) 0.0274(4) 0.0295(5)
    C10 0.0378(17) 0.0436(18) 0.050(2) 0.0115(14) 0.0189(15) 0.0174(16)
    C14 0.049(2) 0.045(2) 0.054(2) 0.0113(16) 0.0148(17) 0.0098(17)
    N2 0.0512(18) 0.062(2) 0.074(2) 0.0242(16) 0.0188(17) 0.0363(19)
    C12 0.060(2) 0.066(3) 0.051(2) 0.021(2) 0.0104(19) 0.024(2)
    C11 0.058(2) 0.0444(19) 0.048(2) 0.0174(17) 0.0160(17) 0.0134(17)
    C13 0.062(2) 0.045(2) 0.084(3) 0.0245(19) 0.032(2) 0.025(2)
    O2 0.086(2) 0.097(2) 0.0539(18) 0.0350(18) 0.0098(16) 0.0284(18)
    C9 0.049(2) 0.064(2) 0.054(2) 0.0180(18) 0.0191(18) 0.029(2)
    C8 0.115(4) 0.073(3) 0.086(3) 0.058(3) 0.019(3) 0.029(3)
    C18 0.052(2) 0.050(2) 0.063(2) 0.0253(17) 0.0139(18) 0.0182(19)
    N3 0.0535(19) 0.059(2) 0.0435(17) 0.0063(15) 0.0064(14) 0.0091(15)
    C17 0.0345(16) 0.0369(17) 0.0491(19) 0.0089(13) 0.0141(14) 0.0118(15)
    C16 0.043(2) 0.062(2) 0.054(2) 0.0087(18) 0.0123(17) 0.011(2)
    C21 0.057(2) 0.056(2) 0.060(2) 0.0328(18) 0.0253(19) 0.0211(19)
    C15 0.084(3) 0.105(4) 0.068(3) 0.033(3) -0.005(3) 0.028(3)
    C20 0.055(2) 0.072(3) 0.062(3) 0.030(2) 0.0186(19) 0.034(2)
    O3 0.082(2) 0.0704(19) 0.0608(18) 0.0244(16) 0.0179(15) -0.0077(15)
    C19 0.081(3) 0.046(2) 0.057(2) 0.026(2) 0.020(2) 0.0038(19)
_geom_special_details
;
All e.s.d.'s (except the e.s.d. in the dihedral angle between two l.s. planes)
are estimated using the full covariance matrix. The cell e.s.d.'s are taken
into account individually in the estimation of e.s.d.'s in distances, angles
and torsion angles; correlations between e.s.d.'s in cell parameters are only
used when they are defined by crystal symmetry. An approximate (isotropic)
treatment of cell e.s.d.'s is used for estimating e.s.d.'s involving l.s.
planes.
;
loop_
    _geom_bond_atom_site_label_1
    _geom_bond_atom_site_label_2
    _geom_bond_site_symmetry_2
    _geom_bond_distance
    _geom_bond_publ_flag
    O1 C2 . 1.215(4) ?
    N1 C6 . 1.327(4) ?
    N1 C5 . 1.329(5) ?
    N1 H1D . 0.8600 ?
    C3 C7 . 1.374(4) ?
    C3 C4 . 1.381(4) ?
    C3 C2 . 1.502(5) ?
    C6 C7 . 1.348(5) ?
    C6 H6A . 0.9300 ?
    C4 C5 . 1.345(5) ?
    C4 H4A . 0.9300 ?
    C7 H7A . 0.9300 ?
    C5 H5A . 0.9300 ?
    C2 C1 . 1.476(5) ?
    C1 H1A . 0.9600 ?
    C1 H1B . 0.9600 ?
    C1 H1C . 0.9600 ?
    Sb1 Cl4 . 2.4036(9) y
    Sb1 Cl3 . 2.4107(10) y
    Sb1 Cl2 . 2.4113(14) y
    Sb1 Cl1 . 2.9359(12) y
    Sb1 Cl5 . 3.0214(12) y
    Sb1 Cl6 2_766 3.1275(12) y
    Sb2 Cl7 . 2.3516(12) y
    Sb2 Cl8 . 2.4459(10) y
    Sb2 Cl9 . 2.4498(10) y
    Sb2 Cl5 . 2.8352(11) y
    Sb2 Cl6 . 2.8937(11) y
    C10 C14 . 1.373(4) ?
    C10 C11 . 1.378(5) ?
    C10 C9 . 1.511(5) ?
    C14 C13 . 1.350(5) ?
    C14 H14A . 0.9300 ?
    N2 C12 . 1.316(5) ?
    N2 C13 . 1.325(5) ?
    N2 H2A . 0.8600 ?
    C12 C11 . 1.367(5) ?
    C12 H12A . 0.9300 ?
    C11 H11A . 0.9300 ?
    C13 H13A . 0.9300 ?
    O2 C9 . 1.200(4) ?
    C9 C8 . 1.464(5) ?
    C8 H8A . 0.9600 ?
    C8 H8B . 0.9600 ?
    C8 H8C . 0.9600 ?
    C18 C19 . 1.354(5) ?
    C18 C17 . 1.370(4) ?
    C18 H18A . 0.9300 ?
    N3 C20 . 1.320(5) ?
    N3 C19 . 1.320(5) ?
    N3 H3A . 0.8600 ?
    C17 C21 . 1.374(5) ?
    C17 C16 . 1.514(5) ?
    C16 O3 . 1.194(4) ?
    C16 C15 . 1.473(6) ?
    C21 C20 . 1.367(5) ?
    C21 H21A . 0.9300 ?
    C15 H15A . 0.9600 ?
    C15 H15B . 0.9600 ?
    C15 H15C . 0.9600 ?
    C20 H20A . 0.9300 ?
    C19 H19A . 0.9300 ?
loop_
    _geom_angle_atom_site_label_1
    _geom_angle_atom_site_label_2
    _geom_angle_atom_site_label_3
    _geom_angle_site_symmetry_1
    _geom_angle_site_symmetry_3
    _geom_angle
    _geom_angle_publ_flag
    C6 N1 C5 . . 121.5(3) ?
    C6 N1 H1D . . 119.2 ?
    C5 N1 H1D . . 119.2 ?
    C7 C3 C4 . . 119.3(3) ?
    C7 C3 C2 . . 118.9(3) ?
    C4 C3 C2 . . 121.8(3) ?
    N1 C6 C7 . . 121.0(3) ?
    N1 C6 H6A . . 119.5 ?
    C7 C6 H6A . . 119.5 ?
    C5 C4 C3 . . 119.5(3) ?
    C5 C4 H4A . . 120.2 ?
    C3 C4 H4A . . 120.2 ?
    C6 C7 C3 . . 118.6(3) ?
    C6 C7 H7A . . 120.7 ?
    C3 C7 H7A . . 120.7 ?
    N1 C5 C4 . . 120.0(3) ?
    N1 C5 H5A . . 120.0 ?
    C4 C5 H5A . . 120.0 ?
    O1 C2 C1 . . 121.9(4) ?
    O1 C2 C3 . . 119.5(3) ?
    C1 C2 C3 . . 118.6(3) ?
    Cl4 Sb1 Cl3 . . 92.15(4) ?
    Cl4 Sb1 Cl2 . . 89.42(5) ?
    Cl3 Sb1 Cl2 . . 90.96(4) ?
    C2 C1 H1A . . 109.5 ?
    C2 C1 H1B . . 109.5 ?
    H1A C1 H1B . . 109.5 ?
    C2 C1 H1C . . 109.5 ?
    H1A C1 H1C . . 109.5 ?
    H1B C1 H1C . . 109.5 ?
    Cl7 Sb2 Cl8 . . 90.05(5) ?
    Cl7 Sb2 Cl9 . . 87.97(4) ?
    Cl8 Sb2 Cl9 . . 90.76(4) ?
    Cl7 Sb2 Cl5 . . 86.83(5) ?
    Cl8 Sb2 Cl5 . . 174.29(3) ?
    Cl9 Sb2 Cl5 . . 93.90(4) ?
    Cl7 Sb2 Cl6 . . 83.07(4) ?
    Cl8 Sb2 Cl6 . . 89.72(4) ?
    Cl9 Sb2 Cl6 . . 171.03(3) ?
    Cl5 Sb2 Cl6 . . 85.17(4) ?
    C14 C10 C11 . . 118.7(3) ?
    C14 C10 C9 . . 118.9(3) ?
    C11 C10 C9 . . 122.4(3) ?
    C13 C14 C10 . . 119.9(4) ?
    C13 C14 H14A . . 120.0 ?
    C10 C14 H14A . . 120.0 ?
    C12 N2 C13 . . 122.5(3) ?
    C12 N2 H2A . . 118.7 ?
    C13 N2 H2A . . 118.7 ?
    N2 C12 C11 . . 119.7(4) ?
    N2 C12 H12A . . 120.1 ?
    C11 C12 H12A . . 120.1 ?
    C12 C11 C10 . . 119.3(3) ?
    C12 C11 H11A . . 120.3 ?
    C10 C11 H11A . . 120.3 ?
    N2 C13 C14 . . 119.8(3) ?
    N2 C13 H13A . . 120.1 ?
    C14 C13 H13A . . 120.1 ?
    O2 C9 C8 . . 122.4(4) ?
    O2 C9 C10 . . 117.8(4) ?
    C8 C9 C10 . . 119.7(3) ?
    C9 C8 H8A . . 109.5 ?
    C9 C8 H8B . . 109.5 ?
    H8A C8 H8B . . 109.5 ?
    C9 C8 H8C . . 109.5 ?
    H8A C8 H8C . . 109.5 ?
    H8B C8 H8C . . 109.5 ?
    C19 C18 C17 . . 119.5(4) ?
    C19 C18 H18A . . 120.2 ?
    C17 C18 H18A . . 120.2 ?
    C20 N3 C19 . . 122.4(3) ?
    C20 N3 H3A . . 118.8 ?
    C19 N3 H3A . . 118.8 ?
    C18 C17 C21 . . 118.4(3) ?
    C18 C17 C16 . . 122.7(3) ?
    C21 C17 C16 . . 118.8(3) ?
    O3 C16 C15 . . 122.5(4) ?
    O3 C16 C17 . . 118.7(4) ?
    C15 C16 C17 . . 118.8(4) ?
    C20 C21 C17 . . 120.2(3) ?
    C20 C21 H21A . . 119.9 ?
    C17 C21 H21A . . 119.9 ?
    C16 C15 H15A . . 109.5 ?
    C16 C15 H15B . . 109.5 ?
    H15A C15 H15B . . 109.5 ?
    C16 C15 H15C . . 109.5 ?
    H15A C15 H15C . . 109.5 ?
    H15B C15 H15C . . 109.5 ?
    N3 C20 C21 . . 119.0(4) ?
    N3 C20 H20A . . 120.5 ?
    C21 C20 H20A . . 120.5 ?
    N3 C19 C18 . . 120.4(3) ?
    N3 C19 H19A . . 119.8 ?
    C18 C19 H19A . . 119.8 ?
loop_
    _geom_torsion_atom_site_label_1
    _geom_torsion_atom_site_label_2
    _geom_torsion_atom_site_label_3
    _geom_torsion_atom_site_label_4
    _geom_torsion_site_symmetry_1
    _geom_torsion_site_symmetry_2
    _geom_torsion_site_symmetry_3
    _geom_torsion_site_symmetry_4
    _geom_torsion
    _geom_torsion_publ_flag
    C5 N1 C6 C7 . . . . 1.5(6) ?
    C7 C3 C4 C5 . . . . 0.7(5) ?
    C2 C3 C4 C5 . . . . -176.9(3) ?
    N1 C6 C7 C3 . . . . -2.4(6) ?
    C4 C3 C7 C6 . . . . 1.3(5) ?
    C2 C3 C7 C6 . . . . 179.0(3) ?
    C6 N1 C5 C4 . . . . 0.6(6) ?
    C3 C4 C5 N1 . . . . -1.7(6) ?
    C7 C3 C2 O1 . . . . -16.1(5) ?
    C4 C3 C2 O1 . . . . 161.5(3) ?
    C7 C3 C2 C1 . . . . 165.5(4) ?
    C4 C3 C2 C1 . . . . -16.9(5) ?
    C11 C10 C14 C13 . . . . -1.0(5) ?
    C9 C10 C14 C13 . . . . 176.9(3) ?
    C13 N2 C12 C11 . . . . -1.4(6) ?
    N2 C12 C11 C10 . . . . 1.2(6) ?
    C14 C10 C11 C12 . . . . 0.0(5) ?
    C9 C10 C11 C12 . . . . -177.8(3) ?
    C12 N2 C13 C14 . . . . 0.3(6) ?
    C10 C14 C13 N2 . . . . 0.9(6) ?
    C14 C10 C9 O2 . . . . 1.7(5) ?
    C11 C10 C9 O2 . . . . 179.5(3) ?
    C14 C10 C9 C8 . . . . -177.2(4) ?
    C11 C10 C9 C8 . . . . 0.6(5) ?
    C19 C18 C17 C21 . . . . -1.1(5) ?
    C19 C18 C17 C16 . . . . 178.2(4) ?
    C18 C17 C16 O3 . . . . 175.1(4) ?
    C21 C17 C16 O3 . . . . -5.6(5) ?
    C18 C17 C16 C15 . . . . -4.1(5) ?
    C21 C17 C16 C15 . . . . 175.1(4) ?
    C18 C17 C21 C20 . . . . 1.6(5) ?
    C16 C17 C21 C20 . . . . -177.7(3) ?
    C19 N3 C20 C21 . . . . -1.3(6) ?
    C17 C21 C20 N3 . . . . -0.4(6) ?
    C20 N3 C19 C18 . . . . 1.9(6) ?
    C17 C18 C19 N3 . . . . -0.6(6) ?
loop_
    _geom_hbond_atom_site_label_D
    _geom_hbond_atom_site_label_H
    _geom_hbond_atom_site_label_A
    _geom_hbond_site_symmetry_A
    _geom_hbond_distance_DH
    _geom_hbond_distance_HA
    _geom_hbond_distance_DA
    _geom_hbond_angle_DHA
    N2 H2A Cl6 . 0.86 2.30 3.148(3) 170
    N1 H1D Cl1 1_554 0.86 2.20 3.056(3) 174
    N3 H3A Cl5 2_666 0.86 2.35 3.198(3) 168
    C1 H1A O2 1_545 0.96 2.60 3.506(5) 158
    C5 H5A Cl8 1_544 0.93 2.78 3.585(4) 146
    C13 H13A Cl1 2_766 0.93 2.76 3.661(4) 162
    C19 H19A Cl7 2_666 0.93 2.67 3.449(4) 141
    C21 H21A O1 2_666 0.93 2.42 3.349(4) 177
data_global
_journal_date_recd_electronic     2010-05-10
_journal_date_accepted     2010-05-31
_journal_name_full     'Acta Crystallographica, Section E'
_journal_year     2010
_journal_volume     66
_journal_issue      7
_journal_page_first     m736
_journal_page_last     m736
_journal_paper_category     QM
_journal_coeditor_code     HB5440
_publ_contact_author_name     'Xue-qun,Fu*'
_publ_contact_author_address
;
Ordered Matter Science Research Center, Southeast UniVersity,
Nanjing 210096, P. R. China
;
_publ_contact_author_email     'fuxuequn222@163.com'
_publ_contact_author_fax     '86-25-52090626'
_publ_contact_author_phone     '86-25-52090626'
_publ_section_title
;
Hexakis(4-acetylpyridinium) octadecachloridotetraantimonate(III)
;
loop_
    _publ_author_name
    _publ_author_footnote
    _publ_author_address
    'Fu, Xue-qun' .
;
Ordered Matter Science Research Center, Southeast University,
Nanjing 210096, People's Republic of China
;
