# Supplementary material for: Hexa­kis­(4-acetyl­pyridinium) octa­deca­chloridotetra­anti­monate(III)
Source: Acta Crystallogr Sect E Struct Rep Online. 2010 Jun 5;66(Pt 7):m736. doi: 10.1107/S160053681002057X (PMC3007073; doi:10.1107/S160053681002057X)
Supplement: Supplementary file 2 [file e-66-0m736-Isup2.hkl]

# 
# h,k,l, Fc-squared, Fo-squared, sigma(Fo-squared) and status flag 
# 
data_I
_shelx_title ' f in P-1' 
_shelx_refln_list_code          4 
_shelx_F_calc_maximum      299.66 
_exptl_crystal_F_000       900.00 
_reflns_d_resolution_high  0.7700 
 
loop_ 
 _symmetry_equiv_pos_as_xyz 
 'x, y, z' 
 '-x, -y, -z' 
 
_cell_length_a     9.0589 
_cell_length_b    13.8381 
_cell_length_c    15.1281 
_cell_angle_alpha 108.287 
_cell_angle_beta   98.003 
_cell_angle_gamma 107.100 
 
_shelx_F_squared_multiplier     1.000 
 
loop_ 
 _refln_index_h 
 _refln_index_k 
 _refln_index_l 
 _refln_F_squared_calc 
 _refln_F_squared_meas 
 _refln_F_squared_sigma 
 _refln_observed_status 
   2   0   0     1609.10     1689.71     14.29 o 
   3   0   0     2190.56     2137.69     25.72 o 
   4   0   0     2276.74     2328.89     57.18 o 
   5   0   0      359.71      390.30     11.02 o 
   6   0   0      949.73      919.68     20.39 o 
   7   0   0     1034.55     1006.13     45.75 o 
   8   0   0      224.54      222.26     25.36 o 
   9   0   0      438.42      421.45     34.23 o 
  10   0   0      640.05      676.43    109.76 o 
 -11   1   0      120.63      134.25     31.61 o 
 -10   1   0      203.78      239.20     40.33 o 
  -9   1   0     1521.34     1580.84     69.35 o 
  -8   1   0     1206.73     1185.82    114.47 o 
  -7   1   0       86.96      134.95     41.49 o 
  -6   1   0     3350.48     3244.25     50.04 o 
  -5   1   0     6840.24     6895.11     87.17 o 
  -4   1   0    24141.31    24383.22    256.90 o 
  -3   1   0     3812.83     3707.94     61.50 o 
  -2   1   0      348.57      477.21     14.25 o 
   1   1   0     1204.35     1151.89     19.48 o 
   2   1   0     2959.88     3028.31     37.72 o 
   3   1   0     2317.63     2375.55     31.02 o 
   4   1   0      346.01      365.60     13.77 o 
   5   1   0      405.48      400.41     24.84 o 
   6   1   0     3420.31     3322.68     60.55 o 
   7   1   0     6474.56     6244.29    227.64 o 
   8   1   0       99.25      163.74     46.72 o 
   9   1   0      621.28      657.49     45.24 o 
  10   1   0      646.61      707.47     49.73 o 
 -11   2   0      164.80      163.24     30.91 o 
 -10   2   0      428.10      430.18     49.36 o 
  -9   2   0     1720.96     1738.74     67.96 o 
  -8   2   0     1014.36     1004.11     50.29 o 
  -7   2   0       22.86       17.80     15.94 o 
  -6   2   0       10.76       39.56     20.61 o 
  -5   2   0      179.79      184.18     14.17 o 
  -4   2   0     5784.93     6350.37    269.83 o 
  -3   2   0        4.69       23.70      6.76 o 
  -2   2   0      354.81      395.78     15.67 o 
  -1   2   0      681.60      693.83     12.76 o 
   0   2   0    19943.33    19774.04    389.04 o 
   1   2   0    44308.85    42938.72    660.36 o 
   2   2   0     7427.64     7146.47     75.04 o 
   3   2   0     6774.57     6661.66     82.36 o 
   4   2   0       13.39       19.00      5.57 o 
   5   2   0       15.11       34.70      8.31 o 
   6   2   0      609.25      603.09     70.70 o 
   7   2   0     1275.72     1205.98     49.32 o 
   8   2   0      147.07      209.12     26.48 o 
   9   2   0        4.89        8.33     16.74 o 
  10   2   0        8.59       26.87     21.74 o 
 -11   3   0       53.89       67.52     29.68 o 
 -10   3   0       96.76      162.08     29.49 o 
  -9   3   0     1607.00     1564.02     63.51 o 
  -8   3   0     5627.23     5372.71    154.09 o 
  -7   3   0     1489.72     1455.93     53.60 o 
  -6   3   0      688.23      700.77     27.50 o 
  -5   3   0     7583.31     8041.32    103.26 o 
  -4   3   0    11762.84    11719.50    148.11 o 
  -3   3   0     1757.57     1924.29     22.19 o 
  -2   3   0       18.61       48.61     16.14 o 
  -1   3   0     5441.68     5369.93     55.11 o 
   0   3   0      209.64      203.29     15.39 o 
   1   3   0      464.49      441.62      7.84 o 
   2   3   0     2788.31     2677.77     34.37 o 
   3   3   0      117.79      119.38      8.12 o 
   4   3   0     3304.38     3276.29     59.41 o 
   5   3   0     1119.59     1142.58     28.04 o 
   6   3   0      294.61      294.06     19.30 o 
   7   3   0     2185.46     2063.26    114.01 o 
   8   3   0     1080.48     1197.02     57.79 o 
   9   3   0      403.40      316.19     46.85 o 
 -11   4   0      231.67      227.10     30.91 o 
 -10   4   0      247.83      279.63     30.52 o 
  -9   4   0      863.74      868.79     46.31 o 
  -8   4   0     5277.06     5168.64    153.00 o 
  -7   4   0     1987.73     1894.78     59.44 o 
  -6   4   0       86.53       79.52     17.52 o 
  -5   4   0     1550.65     1466.70     25.94 o 
  -4   4   0     1882.18     1736.57     24.61 o 
  -3   4   0     1040.90     1079.97     24.58 o 
  -2   4   0      229.56      224.86     14.28 o 
  -1   4   0     7978.63     7730.83    168.56 o 
   0   4   0      107.65      128.09     21.29 o 
   1   4   0     6106.09     6153.30     84.83 o 
   2   4   0    36618.11    36016.19    415.15 o 
   3   4   0    41625.37    40965.57    528.82 o 
   4   4   0     3158.59     3254.98     78.27 o 
   5   4   0        1.30        2.98      8.52 o 
   6   4   0        3.47       -4.66      8.39 o 
   7   4   0      689.09      717.05     28.95 o 
   8   4   0      232.19      197.18     26.60 o 
   9   4   0        1.87       19.62     32.78 o 
 -11   5   0      241.95      232.15     34.20 o 
 -10   5   0      125.30      150.60     36.72 o 
  -9   5   0      106.67      113.45     29.23 o 
  -8   5   0      282.74      259.42     34.14 o 
  -7   5   0       90.73      125.30     23.10 o 
  -6   5   0     5045.76     5159.02    184.30 o 
  -5   5   0     3486.97     3479.41     51.57 o 
  -4   5   0      643.25      612.40     39.51 o 
  -3   5   0     2392.00     2436.61     41.82 o 
  -2   5   0    15539.32    15600.38    174.69 o 
  -1   5   0    68088.10    69777.83    735.05 o 
   0   5   0     9803.96    10110.87    182.55 o 
   1   5   0      521.48      575.09     19.56 o 
   2   5   0    10128.06     9796.45    176.50 o 
   3   5   0     1954.55     1950.75     36.47 o 
   4   5   0      157.80      155.66     23.21 o 
   5   5   0      521.04      514.39     25.24 o 
   6   5   0      540.05      525.82     23.43 o 
   7   5   0      121.69      148.57     16.39 o 
   8   5   0      798.32      776.41     69.56 o 
   9   5   0      819.26      804.81     80.53 o 
 -11   6   0      244.60      244.63     39.23 o 
 -10   6   0     1312.55     1387.46    144.80 o 
  -9   6   0      290.58      351.49     33.24 o 
  -8   6   0      170.10      184.10     23.68 o 
  -7   6   0     2928.63     2846.27     52.91 o 
  -6   6   0    11227.92    10842.40    174.59 o 
  -5   6   0     5974.38     5895.83     95.20 o 
  -4   6   0       32.41       45.44      8.16 o 
  -3   6   0      147.36      155.04     10.50 o 
  -2   6   0     1832.02     1924.90     30.00 o 
  -1   6   0     2920.35     3156.37     72.21 o 
   0   6   0      482.15      454.01     19.42 o 
   1   6   0     2197.50     2133.90     43.36 o 
   2   6   0       25.64       57.77     11.08 o 
   3   6   0     5767.84     5551.25     91.70 o 
   4   6   0     5197.49     5004.64     90.38 o 
   5   6   0     3473.85     3367.14     72.27 o 
   6   6   0      498.97      462.38     31.96 o 
   7   6   0       13.44       19.79     25.36 o 
   8   6   0      265.19      282.90     46.85 o 
 -11   7   0      464.20      501.55     74.27 o 
 -10   7   0      375.06      423.78     40.82 o 
  -9   7   0      706.32      697.65     42.19 o 
  -8   7   0      230.69      246.09     26.66 o 
  -7   7   0       86.68      111.75     19.04 o 
  -6   7   0     2898.17     2797.72     54.88 o 
  -5   7   0    10369.38    10316.29    155.51 o 
  -4   7   0       41.85       51.34      7.50 o 
  -3   7   0        1.93        6.84      5.90 o 
  -2   7   0     3836.19     4000.32     72.21 o 
  -1   7   0     1111.18     1034.48     32.20 o 
   0   7   0     3536.14     3837.99     64.29 o 
   1   7   0     3285.37     3282.88     52.96 o 
   2   7   0      418.54      375.31     13.25 o 
   3   7   0      253.65      242.65     31.09 o 
   4   7   0      641.26      623.58     21.57 o 
   5   7   0      329.03      283.46     18.51 o 
   6   7   0      223.54      254.41     33.43 o 
   7   7   0      300.50      231.01     27.39 o 
   8   7   0       30.47       16.65     27.23 o 
 -11   8   0      189.64      278.14     50.98 o 
 -10   8   0     2255.06     2007.78    474.48 o 
  -9   8   0     2791.70     2721.46    119.83 o 
  -8   8   0       55.74       41.22     18.06 o 
  -7   8   0       94.56      105.72     10.60 o 
  -6   8   0     9090.41     8869.94    175.06 o 
  -5   8   0    10725.16    10979.76    175.99 o 
  -4   8   0      401.07      429.28     17.97 o 
  -3   8   0      682.59      650.74     18.18 o 
  -2   8   0       72.92       68.28      7.57 o 
  -1   8   0      486.95      479.36     14.24 o 
   0   8   0        3.82       32.00      9.49 o 
   1   8   0     1014.46     1001.65     22.62 o 
   2   8   0      114.06      148.90     22.97 o 
   3   8   0     1868.47     1802.73     50.21 o 
   4   8   0     1175.31     1108.22     47.09 o 
   5   8   0     1637.26     1570.65     67.25 o 
   6   8   0     1069.45     1006.44     56.99 o 
   7   8   0       88.37       85.31     33.94 o 
 -11   9   0      256.24      321.19     94.66 o 
 -10   9   0      701.82      642.19     46.75 o 
  -9   9   0     1601.12     1715.44     74.49 o 
  -8   9   0     1050.49     1071.78     51.10 o 
  -7   9   0       23.46       25.12     13.80 o 
  -6   9   0       14.49       51.72     30.93 o 
  -5   9   0      749.35      726.30     36.98 o 
  -4   9   0      910.56      977.78     26.37 o 
  -3   9   0     4071.79     4106.48     72.11 o 
  -2   9   0     1077.22     1077.33     35.22 o 
  -1   9   0      731.50      707.74     23.03 o 
   0   9   0      640.80      633.13     32.47 o 
   1   9   0    10162.50     9803.45    157.60 o 
   2   9   0     6505.56     6416.76    172.29 o 
   3   9   0      676.62      720.48     48.78 o 
   4   9   0      250.68      215.39     27.41 o 
   5   9   0     1041.75     1102.56     60.20 o 
   6   9   0      220.98      236.80     29.88 o 
   7   9   0       78.43       97.83     44.91 o 
 -11  10   0       45.47       49.39     26.33 o 
 -10  10   0      361.34      309.98     38.35 o 
  -9  10   0      548.25      557.13     87.37 o 
  -8  10   0      484.23      497.60     36.33 o 
  -7  10   0     1049.13     1028.84     31.68 o 
  -6  10   0     1901.77     1951.67     49.71 o 
  -5  10   0     2115.53     2059.14     46.73 o 
  -4  10   0     5473.54     5489.80    102.98 o 
  -3  10   0     9139.11     9413.15    163.37 o 
  -2  10   0     3480.70     3495.02     66.13 o 
  -1  10   0      580.51      520.56     17.27 o 
   0  10   0      815.82      819.42     27.10 o 
   1  10   0     1553.40     1571.67     60.91 o 
   2  10   0      132.09      101.05     19.13 o 
   3  10   0      109.49       94.86     19.78 o 
   4  10   0      336.13      363.84     55.69 o 
   5  10   0        0.20      -16.97     16.97 o 
   6  10   0      599.90      617.71     57.75 o 
 -11  11   0      144.39      188.23     32.72 o 
 -10  11   0       31.58       21.32     18.02 o 
  -9  11   0      541.65      539.91     37.93 o 
  -8  11   0     1938.43     1949.72     74.15 o 
  -7  11   0     2329.24     2252.28     76.19 o 
  -6  11   0     2334.18     2248.91     60.24 o 
  -5  11   0      154.72      159.87     15.98 o 
  -4  11   0      443.12      429.27     38.72 o 
  -3  11   0      282.48      277.69     15.87 o 
  -2  11   0      702.07      745.53     24.20 o 
  -1  11   0      207.46      173.75     11.57 o 
   0  11   0      885.33      896.80    101.44 o 
   1  11   0      185.69      190.41     23.55 o 
   2  11   0     2248.42     2247.15     83.63 o 
   3  11   0     2239.39     2340.05    122.35 o 
   4  11   0     1461.50     1504.70     69.65 o 
   5  11   0        0.26       14.14     35.68 o 
 -10  12   0        7.96       35.06     21.32 o 
  -9  12   0        8.75       23.76     19.46 o 
  -8  12   0      116.15      138.70     33.62 o 
  -7  12   0     1710.60     1717.68     77.79 o 
  -6  12   0     1538.38     1630.31     65.20 o 
  -5  12   0      203.27      245.90     22.49 o 
  -4  12   0      782.61      755.02     28.16 o 
  -3  12   0     5850.17     5856.60    120.99 o 
  -2  12   0     4307.03     4280.58    123.20 o 
  -1  12   0      882.96      916.68     43.93 o 
   0  12   0       38.84       38.85     18.80 o 
   1  12   0       22.20       51.80     20.34 o 
   2  12   0        3.39      -14.03     16.58 o 
   3  12   0       27.13       50.74     20.42 o 
   4  12   0       44.04       73.97     22.92 o 
 -10  13   0      407.04      380.21    100.21 o 
  -9  13   0      111.28      136.24     26.36 o 
  -8  13   0      982.59      880.71     52.91 o 
  -7  13   0     2616.88     2530.83     73.16 o 
  -6  13   0     2813.55     2792.14     77.88 o 
  -5  13   0      658.60      690.75     29.18 o 
  -4  13   0      361.63      366.20     38.59 o 
  -3  13   0        0.45        9.23     12.71 o 
  -2  13   0     1038.34     1004.82     51.62 o 
  -1  13   0      937.68     1018.95     53.38 o 
   0  13   0     1274.38     1250.94     59.22 o 
   1  13   0       38.57       78.90     20.93 o 
   2  13   0      362.55      359.32     40.65 o 
   3  13   0      465.20      485.12     48.18 o 
  -9  14   0        3.30       38.62     22.78 o 
  -8  14   0       34.30       33.39     34.91 o 
  -7  14   0      315.03      370.19     30.55 o 
  -6  14   0      870.82      880.90     38.76 o 
  -5  14   0     1141.30     1185.02     42.26 o 
  -4  14   0      909.28      895.22     55.38 o 
  -3  14   0       53.31       40.74     19.07 o 
  -2  14   0     1047.86     1026.42    101.50 o 
  -1  14   0     2166.25     2191.58     88.89 o 
   0  14   0      922.16      902.53     57.95 o 
   1  14   0      309.82      248.22     54.98 o 
   2  14   0        0.02        5.79     18.48 o 
  -8  15   0       30.91       68.65     23.81 o 
  -7  15   0        5.03       26.88     14.41 o 
  -6  15   0      530.83      562.93     33.57 o 
  -5  15   0     1596.72     1720.66     75.85 o 
  -4  15   0     1177.00     1312.43     64.57 o 
  -3  15   0      319.41      334.86     47.24 o 
  -2  15   0        0.14       39.59     20.68 o 
  -1  15   0      272.69      359.37     34.58 o 
   0  15   0        7.83        2.57     19.14 o 
   1  15   0        0.21      -10.17     18.11 o 
  -7  16   0       82.01      130.74     30.84 o 
  -6  16   0        1.21       -3.64     17.06 o 
  -5  16   0       21.50       -1.77     15.30 o 
  -4  16   0      160.19      151.61     25.64 o 
  -3  16   0       71.49      113.24     23.55 o 
  -2  16   0       22.09       16.30     19.09 o 
  -1  16   0       61.76       48.26     25.56 o 
  -5  17   0      784.89      802.23     76.66 o 
  -4  17   0     1628.30     1581.74    114.99 o 
   2 -17   1      124.17      123.90     38.59 o 
   3 -17   1       42.95       18.20     27.49 o 
   4 -17   1      877.94     1038.27    100.54 o 
   5 -17   1     1412.01     1483.91    124.15 o 
   6 -17   1     1298.47     1195.47     92.79 o 
   0 -16   1     1336.43     1256.33     71.63 o 
   1 -16   1      785.00      783.13     74.72 o 
   2 -16   1      569.42      574.47     62.59 o 
   3 -16   1       94.07       90.55     22.05 o 
   4 -16   1       93.74       80.98     47.04 o 
   5 -16   1       30.55      100.22     24.21 o 
   6 -16   1      281.31      335.04     44.78 o 
   7 -16   1       56.19       42.95     22.82 o 
  -1 -15   1       17.45       10.97     28.78 o 
   0 -15   1        0.57       -2.84     24.00 o 
   1 -15   1      305.48      298.05     30.98 o 
   2 -15   1      693.39      699.25     47.29 o 
   3 -15   1      544.23      492.80     38.36 o 
   4 -15   1       86.79      109.39     20.07 o 
   5 -15   1      571.68      627.24     32.61 o 
   6 -15   1     2043.71     1943.07     63.47 o 
   7 -15   1     1970.52     1904.53     62.22 o 
   8 -15   1      581.29      457.12     69.56 o 
   9 -15   1       19.60      111.25     38.72 o 
  -3 -14   1      669.25      614.12     71.37 o 
  -2 -14   1      588.75      643.06     73.18 o 
  -1 -14   1      347.42      383.79     36.65 o 
   0 -14   1       10.84        0.80     14.11 o 
   1 -14   1      100.45      107.13     20.40 o 
   2 -14   1     1008.02     1024.72     49.08 o 
   3 -14   1     2036.73     2093.56     61.39 o 
   4 -14   1      460.65      461.15     43.17 o 
   5 -14   1        0.87        2.23     14.17 o 
   6 -14   1      244.26      279.70     35.94 o 
   7 -14   1      674.11      616.75     29.51 o 
   8 -14   1       24.49       67.46     28.46 o 
   9 -14   1        5.62       11.58     19.74 o 
  -4 -13   1       30.27       29.78     22.16 o 
  -3 -13   1      233.75      196.60     30.04 o 
  -2 -13   1      819.22      824.95     51.04 o 
  -1 -13   1      651.81      618.16    107.18 o 
   0 -13   1        2.86      -15.27     15.27 o 
   1 -13   1       38.52       39.29     15.98 o 
   2 -13   1      489.63      468.59     23.12 o 
   3 -13   1      496.66      451.27     22.69 o 
   4 -13   1      133.72      147.59     15.58 o 
   5 -13   1      143.44      144.33     15.83 o 
   6 -13   1      116.20      163.88     23.41 o 
   7 -13   1     1884.01     1816.01     69.39 o 
   8 -13   1     2524.24     2565.55    100.81 o 
   9 -13   1     1963.55     1936.16     88.40 o 
  10 -13   1      704.96      740.24     53.31 o 
  -5 -12   1       21.07       -0.55     16.97 o 
  -4 -12   1       84.21      104.30     25.05 o 
  -3 -12   1       26.14       14.38     20.65 o 
  -2 -12   1      208.45      204.97     44.07 o 
  -1 -12   1      609.69      660.71     42.01 o 
   0 -12   1      742.13      726.77     40.98 o 
   1 -12   1        0.47        1.94      7.38 o 
   2 -12   1      832.64      830.99     28.73 o 
   3 -12   1     4882.44     4828.39    103.49 o 
   4 -12   1     4269.49     4501.33     98.88 o 
   5 -12   1     2517.27     2536.19     69.77 o 
   6 -12   1      954.19      967.30     33.30 o 
   7 -12   1      575.88      531.94     50.61 o 
   8 -12   1       18.45       20.00     11.72 o 
   9 -12   1       16.06       26.40     43.43 o 
  10 -12   1       47.09       23.87     22.45 o 
  -5 -11   1      635.12      605.37     53.95 o 
  -4 -11   1      403.57      389.33     32.33 o 
  -3 -11   1        4.66       -4.58     14.43 o 
  -2 -11   1     3440.18     3276.94    106.12 o 
  -1 -11   1     5712.85     5714.85    160.92 o 
   0 -11   1     1609.07     1618.97     40.56 o 
   1 -11   1      504.91      478.82     26.31 o 
   2 -11   1      140.72      134.35     13.27 o 
   3 -11   1      730.63      706.72     28.08 o 
   4 -11   1      592.89      638.82     36.90 o 
   5 -11   1     1718.64     1758.57     44.68 o 
   6 -11   1     1100.07     1050.77     43.90 o 
   7 -11   1        0.03       21.07     10.21 o 
   8 -11   1     2286.80     2235.62    115.64 o 
   9 -11   1     2368.51     2469.46    100.94 o 
  10 -11   1     1484.32     1494.17     76.33 o 
  -6 -10   1      630.35      622.23     46.42 o 
  -5 -10   1     1243.97     1237.91     66.08 o 
  -4 -10   1      257.87      204.98     25.05 o 
  -3 -10   1      262.57      240.53     27.19 o 
  -2 -10   1       54.66      145.89     79.76 o 
  -1 -10   1     1509.96     1452.05     36.57 o 
   0 -10   1     5136.37     5182.32     94.47 o 
   1 -10   1     5107.24     5254.19     95.95 o 
   2 -10   1      915.06      939.65     26.73 o 
   3 -10   1        0.55       -6.19      7.97 o 
   4 -10   1     2426.07     2530.32     54.95 o 
   5 -10   1     4367.70     4476.83     89.16 o 
   6 -10   1     4614.07     4526.42     90.17 o 
   7 -10   1      218.13      211.35     19.76 o 
   8 -10   1      307.36      292.42     26.39 o 
   9 -10   1      467.03      524.20     38.07 o 
  10 -10   1      628.92      680.49     50.37 o 
  11 -10   1        1.72       35.73     22.32 o 
  -7  -9   1        4.52       60.14     39.36 o 
  -6  -9   1      210.83      245.34     30.57 o 
  -5  -9   1     1503.64     1525.69     97.57 o 
  -4  -9   1     2809.92     2834.10    114.09 o 
  -3  -9   1     4843.26     4601.23    133.23 o 
  -2  -9   1      180.92      203.09     14.67 o 
  -1  -9   1     2916.78     2887.77     55.44 o 
   0  -9   1      681.80      645.94     19.34 o 
   1  -9   1     4795.98     4976.50     84.45 o 
   2  -9   1     1405.00     1410.26     63.17 o 
   3  -9   1      180.64      205.42     12.39 o 
   4  -9   1     1127.17     1136.44     28.10 o 
   5  -9   1     1278.88     1220.99     31.08 o 
   6  -9   1      662.45      642.63     22.09 o 
   7  -9   1      620.15      619.35     22.89 o 
   8  -9   1       15.37        1.25     12.57 o 
   9  -9   1      547.55      593.28     43.55 o 
  10  -9   1      975.19      980.10     58.52 o 
  11  -9   1      834.01      766.80     54.78 o 
  -6  -8   1      400.93      388.07     31.42 o 
  -5  -8   1      943.73      924.20     30.87 o 
  -4  -8   1      667.72      568.36     23.79 o 
  -3  -8   1     2929.74     2913.94     59.65 o 
  -2  -8   1      418.66      385.59     17.51 o 
  -1  -8   1       23.72       33.70     11.40 o 
   0  -8   1      502.35      528.27     14.68 o 
   1  -8   1      843.03      848.94     20.18 o 
   2  -8   1      646.45      712.21     18.63 o 
   3  -8   1      671.70      689.82     19.16 o 
   4  -8   1      668.91      655.50     31.18 o 
   5  -8   1     1597.65     1566.52     56.94 o 
   6  -8   1     3995.67     3948.53     73.99 o 
   7  -8   1     4948.18     4867.06    157.33 o 
   8  -8   1     4100.24     4229.48    128.01 o 
   9  -8   1      271.02      333.75     43.23 o 
  10  -8   1      412.29      416.36     39.97 o 
  11  -8   1      145.38      119.20     24.41 o 
  -8  -7   1       11.77       41.04     29.81 o 
  -7  -7   1       35.31       68.77     23.75 o 
  -6  -7   1       32.66       28.73     11.66 o 
  -5  -7   1       85.77       80.51     14.06 o 
  -4  -7   1      277.04      266.34     14.48 o 
  -3  -7   1     2957.10     2851.07     54.02 o 
  -2  -7   1     7023.62     7221.88    113.93 o 
  -1  -7   1      752.62      699.76     16.86 o 
   0  -7   1     1008.74     1032.95     23.49 o 
   1  -7   1    14225.86    14552.17    191.49 o 
   2  -7   1    16622.91    16956.46    468.40 o 
   3  -7   1     1072.25     1030.98     21.40 o 
   4  -7   1     2120.49     2112.93     48.65 o 
   5  -7   1      240.80      227.64     13.18 o 
   6  -7   1     1883.01     1880.97     39.75 o 
   7  -7   1      188.84      194.24     11.43 o 
   8  -7   1      287.43      298.29     29.40 o 
   9  -7   1       40.21       60.39     20.90 o 
  10  -7   1      120.32      189.71     29.63 o 
  11  -7   1      399.38      423.20     64.40 o 
  -8  -6   1      329.19      434.67     54.98 o 
  -7  -6   1     1048.82      989.65     53.55 o 
  -6  -6   1      263.27      232.96     23.15 o 
  -5  -6   1       82.53      104.18     11.44 o 
  -4  -6   1      203.38      218.00     13.16 o 
  -3  -6   1    11412.57    11150.44    171.73 o 
  -2  -6   1    17284.16    17299.11    237.81 o 
  -1  -6   1     2994.42     3040.02     45.28 o 
   0  -6   1      775.41      765.54     15.85 o 
   1  -6   1     1152.93     1187.37     20.34 o 
   2  -6   1     2338.73     2435.52     35.43 o 
   3  -6   1     8139.51     8440.96    108.42 o 
   4  -6   1     5272.34     5301.34    110.09 o 
   5  -6   1     3975.55     3929.26     61.72 o 
   6  -6   1      329.69      333.59     19.65 o 
   7  -6   1     3251.45     3218.25     92.82 o 
   8  -6   1     8265.25     8269.73    219.20 o 
   9  -6   1     2223.73     2326.41     90.83 o 
  10  -6   1       72.49      103.84     22.51 o 
  11  -6   1       60.13      132.83     42.98 o 
  -9  -5   1       95.77      107.12     43.49 o 
  -8  -5   1      296.84      242.74     59.04 o 
  -7  -5   1     1027.14     1007.03     37.59 o 
  -6  -5   1      158.34      121.34     15.82 o 
  -5  -5   1        2.76       16.88      8.34 o 
  -4  -5   1       34.33       55.09      9.98 o 
  -3  -5   1     1517.90     1453.09     29.87 o 
  -2  -5   1     9991.37    10149.07    134.44 o 
  -1  -5   1    17729.70    18204.84    212.34 o 
   0  -5   1    14172.29    14893.22    321.17 o 
   1  -5   1      857.52      843.78     19.83 o 
   2  -5   1    11344.34    11028.87    120.16 o 
   3  -5   1     6451.85     6664.67    100.40 o 
   4  -5   1    12323.84    12621.60    156.29 o 
   5  -5   1      990.92     1041.69     28.97 o 
   6  -5   1      824.97      815.27     19.74 o 
   7  -5   1      587.52      592.20     19.36 o 
   8  -5   1      316.04      406.21     36.78 o 
   9  -5   1        1.91       18.29     43.36 o 
  10  -5   1       52.27       76.93     37.17 o 
  11  -5   1        1.64      -21.27     21.27 o 
  -9  -4   1       50.02       75.77     24.25 o 
  -8  -4   1       42.01      725.14    396.92 o 
  -7  -4   1     1918.49     1922.25     71.41 o 
  -6  -4   1     4363.56     4475.69    120.84 o 
  -5  -4   1     2518.64     2481.86     51.11 o 
  -4  -4   1     1829.95     1930.07     61.91 o 
  -3  -4   1     3884.75     3893.31     59.01 o 
  -2  -4   1    12554.24    13031.63    171.60 o 
  -1  -4   1     8150.72     7865.17     86.96 o 
   0  -4   1    25942.23    26622.06    396.74 o 
   1  -4   1      628.16      622.95     15.85 o 
   2  -4   1      112.58      106.41      5.27 o 
   3  -4   1      934.41      970.13     15.10 o 
   4  -4   1      491.73      523.67     18.33 o 
   5  -4   1      559.56      598.49     15.80 o 
   6  -4   1      812.08      832.70     23.76 o 
   7  -4   1      642.89      689.28     25.62 o 
   8  -4   1     1136.45     1214.29     48.45 o 
   9  -4   1     3185.77     3104.91    102.63 o 
  10  -4   1      762.92      862.39     91.12 o 
  11  -4   1      760.68      744.06     59.29 o 
 -10  -3   1      840.48      810.49     82.08 o 
  -9  -3   1      885.88      941.36     62.08 o 
  -8  -3   1        2.33       20.86     16.29 o 
  -7  -3   1     3198.08     2995.13    170.94 o 
  -6  -3   1     1144.63     1151.97     32.25 o 
  -5  -3   1      157.36      188.09     16.29 o 
  -4  -3   1      290.22      269.03     12.79 o 
  -3  -3   1        0.83       15.40      4.85 o 
  -2  -3   1      627.17      641.59     12.49 o 
  -1  -3   1     4152.89     4229.50     44.57 o 
   0  -3   1    11304.13    12338.24    525.74 o 
   1  -3   1    11657.97    11158.62    120.86 o 
   2  -3   1     1739.50     1896.31     21.27 o 
   3  -3   1     5451.17     5386.79     75.52 o 
   4  -3   1    15716.46    16231.10    237.95 o 
   5  -3   1     5274.74     5442.23     86.88 o 
   6  -3   1      612.44      646.73     25.25 o 
   7  -3   1     3755.04     3586.38     64.13 o 
   8  -3   1       21.09       39.46     23.75 o 
   9  -3   1      431.92      356.34     64.72 o 
  10  -3   1        3.63       16.72     17.61 o 
  11  -3   1       26.23       20.19     24.97 o 
 -10  -2   1       37.40       53.30     24.43 o 
  -9  -2   1        2.22      -15.08     15.14 o 
  -8  -2   1        8.74       17.09     13.47 o 
  -7  -2   1      393.32      388.16     15.52 o 
  -6  -2   1     1164.91     1139.42     38.15 o 
  -5  -2   1      645.28      654.73     16.98 o 
  -4  -2   1     6756.13     6764.02    103.10 o 
  -3  -2   1     2260.29     2195.21     30.59 o 
  -2  -2   1     2774.55     2863.53     32.73 o 
  -1  -2   1    19444.55    19125.47    155.70 o 
   0  -2   1    15888.16    16065.78    224.77 o 
   1  -2   1    30041.23    30354.42    362.18 o 
   2  -2   1      619.16      725.53     15.50 o 
   3  -2   1     4633.52     4911.82     54.03 o 
   4  -2   1       78.74      112.55     17.16 o 
   5  -2   1       48.47       79.96      7.06 o 
   6  -2   1      138.63      150.97      9.36 o 
   7  -2   1     2714.32     2578.95     62.87 o 
   8  -2   1      535.03      620.72     38.20 o 
   9  -2   1      593.79      619.18     43.48 o 
  10  -2   1     1026.25     1117.44     64.47 o 
  11  -2   1     1007.12     1018.12     69.31 o 
 -10  -1   1      497.48      501.30     40.93 o 
  -9  -1   1     1512.09     1464.26     65.69 o 
  -8  -1   1     3419.78     3510.50    119.30 o 
  -7  -1   1      278.94      245.40     43.23 o 
  -6  -1   1      242.26      251.39     20.35 o 
  -5  -1   1     1391.59     1305.20     42.82 o 
  -4  -1   1     4370.15     4604.93    104.79 o 
  -3  -1   1     3289.96     3213.69     36.56 o 
  -2  -1   1     1996.64     2068.70     27.33 o 
  -1  -1   1       18.57       36.44      1.51 o 
   2  -1   1     3168.33     3477.63     34.59 o 
   3  -1   1     2513.26     2906.70     77.58 o 
   4  -1   1      955.58      885.39     17.67 o 
   5  -1   1    11592.55    11546.40    155.18 o 
   6  -1   1     3112.63     3072.84     75.42 o 
   7  -1   1     8182.58     7700.87    192.20 o 
   8  -1   1      812.55      836.65     42.33 o 
   9  -1   1      194.75      210.98     28.40 o 
  10  -1   1       54.40       27.34     18.50 o 
 -11   0   1        0.40       -9.33     19.56 o 
 -10   0   1       11.16        5.46     17.10 o 
  -9   0   1      152.93      156.80     21.94 o 
  -8   0   1      351.51      439.01     86.15 o 
  -7   0   1       38.48       70.77     22.00 o 
  -6   0   1      344.80      321.68     30.40 o 
  -5   0   1       39.91       56.97      5.98 o 
  -4   0   1     7429.08     7298.28    126.00 o 
  -3   0   1     3002.85     2786.91     83.13 o 
  -2   0   1    39281.22    35140.62   1543.54 o 
   1   0   1    16938.07    16720.09    155.21 o 
   2   0   1    33738.33    33330.43    300.24 o 
   3   0   1    26784.71    26724.37    299.53 o 
   4   0   1       91.80      127.64      7.19 o 
   5   0   1      180.79      222.95     18.51 o 
   6   0   1       24.72       46.24     20.26 o 
   7   0   1       48.74       66.43     11.87 o 
   8   0   1      469.64      452.53     31.24 o 
   9   0   1      231.87      217.41     56.33 o 
  10   0   1       65.61       80.01     37.68 o 
 -11   1   1        5.79       29.16     23.91 o 
 -10   1   1       31.81       45.21     19.97 o 
  -9   1   1      336.78      367.48     29.29 o 
  -8   1   1     8333.81     8220.56    224.36 o 
  -7   1   1     7997.65     7600.75    188.94 o 
  -6   1   1     1256.44     1168.78     39.01 o 
  -5   1   1     1331.77     1343.91     39.25 o 
  -4   1   1    18608.65    19346.09    492.87 o 
  -3   1   1     3037.60     3028.00     57.21 o 
  -2   1   1    15537.13    14782.26    242.85 o 
   1   1   1     1430.23     1395.29     18.55 o 
   2   1   1     4222.06     4486.01     72.20 o 
   3   1   1    12232.46    12521.14    221.96 o 
   4   1   1      774.77      849.65     21.03 o 
   5   1   1      530.32      538.83     16.29 o 
   6   1   1      198.79      219.42     12.59 o 
   7   1   1     2469.39     2387.19     54.26 o 
   8   1   1     1757.71     1808.05     70.17 o 
   9   1   1      681.03      670.41     48.78 o 
  10   1   1      236.85      320.13     83.69 o 
 -11   2   1      390.25      359.50     39.45 o 
 -10   2   1      489.48      440.94     34.19 o 
  -9   2   1        4.71       62.10     21.81 o 
  -8   2   1     1761.37     1787.23     64.84 o 
  -7   2   1     2121.15     2142.82    130.22 o 
  -6   2   1       99.42      120.11     13.29 o 
  -5   2   1      436.87      399.46     16.57 o 
  -4   2   1      860.17      851.89     33.15 o 
  -3   2   1      310.96      268.65      4.49 o 
  -2   2   1     5008.49     4617.15     85.09 o 
  -1   2   1    70351.91    68529.98    531.49 o 
   0   2   1     1406.74     1380.71     19.98 o 
   1   2   1     1633.06     1580.82     18.44 o 
   2   2   1     9427.26     9515.61    150.63 o 
   3   2   1    25113.67    25965.87    595.06 o 
   4   2   1     2400.74     2305.18     39.56 o 
   5   2   1      797.70      811.04     43.23 o 
   6   2   1      178.00      178.82     12.89 o 
   7   2   1       78.25       93.95     19.74 o 
   8   2   1       12.65       11.63     23.36 o 
   9   2   1       11.75        8.92     47.56 o 
  10   2   1      108.39       54.85     40.91 o 
 -11   3   1        0.43       18.21     18.48 o 
 -10   3   1       40.56       48.17     19.74 o 
  -9   3   1       80.78      158.50     21.70 o 
  -8   3   1     2178.86     2161.57     78.20 o 
  -7   3   1     4658.02     4588.66    122.73 o 
  -6   3   1     9955.26    10146.96    212.29 o 
  -5   3   1     7626.52     7558.32    144.61 o 
  -4   3   1      440.36      488.38     16.08 o 
  -3   3   1        2.98       23.91      5.21 o 
  -2   3   1      442.91      431.89      9.69 o 
  -1   3   1     5306.80     5200.51     75.78 o 
   0   3   1     6820.63     6598.36    102.15 o 
   1   3   1       29.58       32.51      3.65 o 
   2   3   1      318.31      346.57     23.07 o 
   3   3   1      330.73      345.53     11.16 o 
   4   3   1      185.90      184.51     16.04 o 
   5   3   1      152.50      167.77     12.64 o 
   6   3   1      710.19      753.18     26.75 o 
   7   3   1      508.48      475.43     27.68 o 
   8   3   1      916.95      879.25     48.08 o 
   9   3   1     1025.77      951.45    105.25 o 
 -11   4   1      759.51      687.18     56.91 o 
 -10   4   1     1221.56     1254.60     68.85 o 
  -9   4   1     1262.44     1225.16     56.87 o 
  -8   4   1        0.64       11.95     12.43 o 
  -7   4   1      388.32      446.40     28.93 o 
  -6   4   1     2958.34     2994.71     76.21 o 
  -5   4   1       16.65       23.18      4.04 o 
  -4   4   1        0.29       26.33      9.81 o 
  -3   4   1     2775.61     2767.69     47.48 o 
  -2   4   1       11.05       31.37      6.09 o 
  -1   4   1     1963.86     1839.12     23.65 o 
   0   4   1       42.49       59.17      6.25 o 
   1   4   1     5643.60     5496.48     91.49 o 
   2   4   1     1637.19     1680.17     24.87 o 
   3   4   1    11283.07    11234.20    154.31 o 
   4   4   1    11170.11    11332.52    195.48 o 
   5   4   1     6109.61     5922.87    108.24 o 
   6   4   1     3837.06     3778.81    187.90 o 
   7   4   1       15.45       54.65     21.00 o 
   8   4   1       33.16       -9.85     13.96 o 
   9   4   1       90.18      114.60     44.78 o 
 -11   5   1       85.28      124.82     29.69 o 
 -10   5   1       20.09        4.92     15.76 o 
  -9   5   1      184.87      223.44     25.40 o 
  -8   5   1        9.61        7.61     13.00 o 
  -7   5   1       43.68       78.95     15.74 o 
  -6   5   1     5181.27     5075.50     98.19 o 
  -5   5   1    20462.54    19452.32    239.41 o 
  -4   5   1     4621.48     4518.66     60.68 o 
  -3   5   1     2907.90     2885.51     40.83 o 
  -2   5   1      307.20      287.69      8.35 o 
  -1   5   1    15732.55    15861.57    170.31 o 
   0   5   1    12360.52    12085.45    200.23 o 
   1   5   1    16258.73    16690.21    287.60 o 
   2   5   1     3881.28     3720.64     51.00 o 
   3   5   1      141.20      147.03      9.10 o 
   4   5   1        6.27       11.98      6.67 o 
   5   5   1       67.65       78.66     11.39 o 
   6   5   1     1264.33     1240.78     39.05 o 
   7   5   1       60.88       86.20     13.06 o 
   8   5   1       30.43       58.08     31.10 o 
 -11   6   1       42.02       65.95     22.91 o 
 -10   6   1     1273.99     1119.53     58.44 o 
  -9   6   1     3133.32     3130.67    108.39 o 
  -8   6   1     4804.30     4918.24    192.23 o 
  -7   6   1      462.87      486.31     28.29 o 
  -6   6   1     2760.28     2698.39     58.79 o 
  -5   6   1    13232.55    12922.63    253.66 o 
  -4   6   1     7285.71     7214.10     99.28 o 
  -3   6   1       79.54       96.53      7.47 o 
  -2   6   1     1335.96     1335.38     27.53 o 
  -1   6   1       40.13       62.97      7.70 o 
   0   6   1      150.31      125.96     16.27 o 
   1   6   1     5580.92     5574.75    271.54 o 
   2   6   1    15707.91    15495.50    199.85 o 
   3   6   1      294.36      275.31     10.86 o 
   4   6   1     1749.66     1764.85     70.63 o 
   5   6   1     2061.68     2057.77     60.67 o 
   6   6   1     2968.30     3088.50    122.61 o 
   7   6   1      510.47      459.07     48.65 o 
   8   6   1       98.16      136.03     46.46 o 
 -11   7   1       64.74       96.32     27.22 o 
 -10   7   1      207.17      252.34     41.30 o 
  -9   7   1      160.58      224.90     27.15 o 
  -8   7   1      981.60     1011.13     49.69 o 
  -7   7   1       17.40       36.53     37.05 o 
  -6   7   1      603.24      576.32     17.68 o 
  -5   7   1     5332.03     5274.69     87.47 o 
  -4   7   1     7547.76     7472.83    110.80 o 
  -3   7   1    14299.86    14393.85    202.30 o 
  -2   7   1    12277.69    12512.89    169.95 o 
  -1   7   1        1.78       11.86      4.90 o 
   0   7   1     1444.25     1616.06     54.12 o 
   1   7   1     2407.66     2214.45     62.89 o 
   2   7   1     3990.87     3885.84    105.21 o 
   3   7   1      677.55      627.71     25.44 o 
   4   7   1       68.33       76.60     31.36 o 
   5   7   1       68.19       85.31     19.86 o 
   6   7   1       47.83       64.13     20.90 o 
   7   7   1       25.69       79.44     21.07 o 
 -11   8   1       45.35       27.14     40.72 o 
 -10   8   1      753.53      748.28     48.40 o 
  -9   8   1     2016.80     2134.84    163.19 o 
  -8   8   1     2239.04     2151.42     81.31 o 
  -7   8   1     9705.29     9498.12    179.58 o 
  -6   8   1     1098.34     1075.86     28.19 o 
  -5   8   1      139.07      167.59     38.37 o 
  -4   8   1     2971.06     3040.10     61.23 o 
  -3   8   1      370.90      318.48     13.55 o 
  -2   8   1      255.55      266.82     11.57 o 
  -1   8   1       32.11       52.76      8.51 o 
   0   8   1       69.26       68.24     13.77 o 
   1   8   1        0.52      -12.89     13.10 o 
   2   8   1     1008.65     1053.66     44.67 o 
   3   8   1       84.47      119.63     20.25 o 
   4   8   1      334.75      354.51     40.98 o 
   5   8   1       97.99       91.99     24.65 o 
   6   8   1     1406.66     1501.75    141.71 o 
   7   8   1      855.73      841.59     90.21 o 
 -11   9   1       89.41       89.21     50.07 o 
 -10   9   1      139.81      159.70     25.23 o 
  -9   9   1      244.32      215.84     27.43 o 
  -8   9   1      110.52      132.33     21.22 o 
  -7   9   1       17.66        5.34      7.43 o 
  -6   9   1       44.45       69.24     13.40 o 
  -5   9   1      342.62      357.66     17.60 o 
  -4   9   1      175.42      194.50     12.74 o 
  -3   9   1     4579.66     4565.17     81.61 o 
  -2   9   1     3862.70     3787.60    128.13 o 
  -1   9   1      663.63      672.31     18.24 o 
   0   9   1      245.78      275.47     21.81 o 
   1   9   1      134.34      125.81     21.44 o 
   2   9   1     2586.40     2647.54    116.15 o 
   3   9   1     3806.99     3963.00    128.90 o 
   4   9   1     1687.04     1821.43     79.53 o 
   5   9   1      309.46      341.62     74.72 o 
   6   9   1        9.14       28.63     32.65 o 
 -11  10   1      312.12      278.82     34.51 o 
 -10  10   1      114.95      139.27     30.22 o 
  -9  10   1      227.56      224.34     46.59 o 
  -8  10   1       50.66       60.21     20.60 o 
  -7  10   1     4152.37     4010.92     87.64 o 
  -6  10   1     7518.33     7499.59    152.04 o 
  -5  10   1     2118.70     2123.40     50.26 o 
  -4  10   1        6.68       39.23     22.90 o 
  -3  10   1     4559.52     4549.15     89.16 o 
  -2  10   1     5383.65     5400.76     96.72 o 
  -1  10   1     3172.91     2964.17    111.28 o 
   0  10   1      238.74      287.51     24.39 o 
   1  10   1        2.51      -12.64     12.64 o 
   2  10   1      108.67       89.80     21.11 o 
   3  10   1       39.48       67.35     17.69 o 
   4  10   1      493.42      524.96     39.68 o 
   5  10   1      826.74      757.43     52.19 o 
   6  10   1        5.08       -4.28     40.46 o 
 -10  11   1      463.54      418.41     44.43 o 
  -9  11   1       30.35       76.18     23.50 o 
  -8  11   1       85.38      141.46     24.12 o 
  -7  11   1      646.67      648.69     26.91 o 
  -6  11   1     2513.00     2567.43     63.78 o 
  -5  11   1     2542.48     2569.26    108.57 o 
  -4  11   1        5.10       14.84     10.23 o 
  -3  11   1      100.91       99.42     22.70 o 
  -2  11   1     1147.36     1184.60     75.52 o 
  -1  11   1     1796.54     1745.51     63.62 o 
   0  11   1     4049.27     3666.55    336.58 o 
   1  11   1     2718.89     2714.86     96.17 o 
   2  11   1       55.60      106.23     58.85 o 
   3  11   1      527.75      552.20     41.71 o 
   4  11   1     1417.58     1334.87    107.25 o 
   5  11   1      373.83      370.38     42.88 o 
 -10  12   1       20.18       73.37     69.05 o 
  -9  12   1       26.79       58.22     20.81 o 
  -8  12   1       16.35       24.74     51.82 o 
  -7  12   1      494.40      496.71     51.75 o 
  -6  12   1     2049.58     2117.37     60.60 o 
  -5  12   1     4149.04     4204.89     98.92 o 
  -4  12   1     4962.61     5235.88    115.56 o 
  -3  12   1     1161.42     1190.21     47.05 o 
  -2  12   1      725.92      756.45     37.80 o 
  -1  12   1     1115.23     1179.00     55.66 o 
   0  12   1      823.56      627.90    164.29 o 
   1  12   1       48.14       40.23     21.68 o 
   2  12   1       26.40       48.49     21.68 o 
   3  12   1       50.14       81.96     23.38 o 
   4  12   1       10.85        4.47     20.30 o 
 -10  13   1     1212.99     1267.87     77.68 o 
  -9  13   1      632.24      660.39     51.07 o 
  -8  13   1      168.81      198.80     41.62 o 
  -7  13   1        3.63       -9.75     11.08 o 
  -6  13   1      290.45      269.30     20.73 o 
  -5  13   1      813.97      813.54     51.72 o 
  -4  13   1       40.12       32.45     12.70 o 
  -3  13   1        2.14      -15.27     15.27 o 
  -2  13   1       33.62       18.15     15.70 o 
  -1  13   1       42.81       44.07     18.88 o 
   0  13   1      692.53      605.37     71.82 o 
   1  13   1      579.01      600.37     43.41 o 
   2  13   1       62.93      104.33     34.46 o 
   3  13   1       87.63      100.49     24.38 o 
  -9  14   1        0.14       16.12     49.75 o 
  -8  14   1      526.23      573.11     45.72 o 
  -7  14   1       82.32      120.49     19.27 o 
  -6  14   1      157.94      148.23     19.42 o 
  -5  14   1      488.82      484.33     34.05 o 
  -4  14   1     2421.76     2434.01     94.77 o 
  -3  14   1     2322.19     2277.61    132.09 o 
  -2  14   1       76.13       87.60     24.00 o 
  -1  14   1      380.32      397.82     40.38 o 
   0  14   1      621.01      657.01     46.95 o 
   1  14   1      649.88      627.35     52.42 o 
   2  14   1      422.91      353.09     44.66 o 
  -8  15   1      700.99      626.14     81.69 o 
  -7  15   1      686.31      689.87     46.04 o 
  -6  15   1       17.80        6.22     14.79 o 
  -5  15   1      350.40      356.91     34.96 o 
  -4  15   1      757.65      676.19     56.72 o 
  -3  15   1     1272.85     1247.59     64.31 o 
  -2  15   1      451.93      456.35     39.53 o 
  -1  15   1        2.92        7.46     18.00 o 
   0  15   1       11.95       18.59     34.52 o 
  -7  16   1       81.82       77.31     34.07 o 
  -6  16   1       26.03       31.67     21.04 o 
  -5  16   1        8.52       -0.96     20.91 o 
  -4  16   1       60.04       56.90     22.40 o 
  -3  16   1      306.24      260.54     36.94 o 
  -2  16   1     1013.77      933.03     65.23 o 
  -1  16   1      683.74      616.70     47.79 o 
   2 -17   2      668.63      788.42     87.89 o 
   3 -17   2      923.30     1109.90    101.44 o 
   4 -17   2      508.36      649.03     78.21 o 
   5 -17   2        0.13       16.39     31.62 o 
   6 -17   2      865.78      846.49     82.34 o 
   0 -16   2        2.31       15.38     21.86 o 
   1 -16   2      127.29      124.51     26.88 o 
   2 -16   2      355.46      368.04     36.45 o 
   3 -16   2      507.27      454.97     61.63 o 
   4 -16   2        8.37        7.55     15.69 o 
   5 -16   2        2.44       32.26     30.72 o 
   6 -16   2      151.89      144.44     29.11 o 
   7 -16   2       72.11      126.09     25.16 o 
   8 -16   2      222.15      231.27     55.62 o 
  -2 -15   2        9.12       10.79     19.53 o 
  -1 -15   2       17.36       54.25     49.43 o 
   0 -15   2      260.60      230.21     28.99 o 
   1 -15   2        4.96       -2.08     16.84 o 
   2 -15   2      532.85      446.25     35.59 o 
   3 -15   2      566.65      621.91     38.46 o 
   4 -15   2     1137.76     1209.96     44.86 o 
   5 -15   2      610.29      600.55     56.56 o 
   6 -15   2        0.47       20.61     12.58 o 
   7 -15   2      987.47     1015.97     45.26 o 
   8 -15   2      828.82      867.53     89.95 o 
   9 -15   2      683.12      597.41     84.66 o 
  -3 -14   2       43.02       56.01     26.03 o 
  -2 -14   2      822.94      901.48     58.95 o 
  -1 -14   2     2277.00     2229.15     95.01 o 
   0 -14   2     1222.53     1180.27     81.63 o 
   1 -14   2      258.97      259.95     28.31 o 
   2 -14   2       99.01      112.14     19.84 o 
   3 -14   2     1803.87     1910.09     56.00 o 
   4 -14   2     1820.77     1744.65     51.53 o 
   5 -14   2     1064.53     1088.13     49.56 o 
   6 -14   2      127.37      182.86     19.22 o 
   7 -14   2      127.20      153.99     40.49 o 
   8 -14   2        6.54        6.33     41.04 o 
   9 -14   2      285.36      324.97     63.63 o 
  -4 -13   2      771.06      666.36     53.36 o 
  -3 -13   2      550.18      601.05     42.76 o 
  -2 -13   2       36.79       49.43     17.61 o 
  -1 -13   2     1386.15     1392.89     72.01 o 
   0 -13   2      582.60      602.85     38.01 o 
   1 -13   2      262.56      246.59     17.19 o 
   2 -13   2        0.09       10.07     11.96 o 
   3 -13   2      705.55      718.82     28.08 o 
   4 -13   2       14.40       33.33     11.71 o 
   5 -13   2     1782.69     1800.48     49.43 o 
   6 -13   2     2770.27     2795.40     71.34 o 
   7 -13   2      546.27      462.58     25.94 o 
   8 -13   2      210.35      197.81     19.91 o 
   9 -13   2     1427.09     1442.73     75.81 o 
  10 -13   2     1593.31     1590.90    122.48 o 
  -5 -12   2       37.18       61.78     23.11 o 
  -4 -12   2        0.83       30.93     19.44 o 
  -3 -12   2        4.40       21.40     18.53 o 
  -2 -12   2        2.21       19.08     17.34 o 
  -1 -12   2      237.23      323.81     38.20 o 
   0 -12   2     2024.07     1967.79    137.91 o 
   1 -12   2     2398.11     2340.53     56.90 o 
   2 -12   2     2123.88     2230.05     55.90 o 
   3 -12   2        0.91       15.04      9.64 o 
   4 -12   2        3.85       25.82     10.69 o 
   5 -12   2     4356.20     4306.93    112.28 o 
   6 -12   2     4521.33     4396.70    109.52 o 
   7 -12   2      122.85      142.20     16.21 o 
   8 -12   2        3.72        5.31     10.63 o 
   9 -12   2      102.61      113.47     38.78 o 
  10 -12   2        0.06        8.98     49.82 o 
  -6 -11   2      145.14       88.40     35.23 o 
  -5 -11   2      801.00      863.71     53.76 o 
  -4 -11   2     1592.54     1578.06     70.24 o 
  -3 -11   2     1799.46     1740.22    111.38 o 
  -2 -11   2      437.97      399.43     30.52 o 
  -1 -11   2     1222.56     1163.70     34.37 o 
   0 -11   2     1156.05     1202.29     64.82 o 
   1 -11   2      807.50      832.64     27.10 o 
   2 -11   2      419.34      408.99     19.41 o 
   3 -11   2      268.92      284.51     17.08 o 
   4 -11   2       94.97      122.55     19.85 o 
   5 -11   2      458.48      481.95     21.85 o 
   6 -11   2     2004.59     2064.92     55.97 o 
   7 -11   2     1489.64     1511.40     43.12 o 
   8 -11   2      303.89      333.91     29.12 o 
   9 -11   2       77.16       98.52     33.17 o 
  10 -11   2      700.38      719.39     47.92 o 
  -6 -10   2       56.71      119.27     25.23 o 
  -5 -10   2      689.20      670.80     45.76 o 
  -4 -10   2       45.67       93.45     38.01 o 
  -3 -10   2       20.48       70.69     19.16 o 
  -2 -10   2      457.63      464.00     20.73 o 
  -1 -10   2      236.81      240.30     32.36 o 
   0 -10   2     3131.17     3088.83     63.43 o 
   1 -10   2    12030.29    12280.00    297.54 o 
   2 -10   2    11035.17    11025.56    188.33 o 
   3 -10   2     1892.53     2002.60     43.01 o 
   4 -10   2        5.26        6.96      7.85 o 
   5 -10   2      108.91      101.27     19.76 o 
   6 -10   2     5053.25     4960.39     99.29 o 
   7 -10   2      858.82      838.23     30.05 o 
   8 -10   2      490.16      488.73     24.97 o 
   9 -10   2      168.08      170.04     24.84 o 
  10 -10   2        4.43       -3.74     15.65 o 
  11 -10   2        2.44       17.49     20.33 o 
  -7  -9   2       36.45      108.28     35.49 o 
  -6  -9   2       24.85       45.82     20.15 o 
  -5  -9   2        6.97       15.17     22.37 o 
  -4  -9   2      518.08      478.17     22.66 o 
  -3  -9   2     5821.42     5891.15    118.33 o 
  -2  -9   2     8854.81     8820.22    156.87 o 
  -1  -9   2     6940.86     7115.31    124.07 o 
   0  -9   2      349.16      355.92     14.49 o 
   1  -9   2     3583.79     3707.15     96.32 o 
   2  -9   2     6526.43     6695.13    106.66 o 
   3  -9   2       13.96       21.61     11.79 o 
   4  -9   2      556.94      562.06     31.54 o 
   5  -9   2      368.86      379.29     16.01 o 
   6  -9   2      571.12      564.22     25.68 o 
   7  -9   2      103.24      103.79     11.48 o 
   8  -9   2     1720.12     1670.24     76.12 o 
   9  -9   2      867.75      872.07     44.58 o 
  10  -9   2        5.08       14.27     16.82 o 
  11  -9   2      247.51      250.18     38.52 o 
  -8  -8   2      405.48      335.04     54.98 o 
  -7  -8   2     1276.69     1259.48    106.73 o 
  -6  -8   2      797.00      848.83     32.79 o 
  -5  -8   2      673.89      649.46     31.95 o 
  -4  -8   2     1147.31     1187.61     34.17 o 
  -3  -8   2      569.88      520.42     20.33 o 
  -2  -8   2     1945.22     1949.12     72.93 o 
  -1  -8   2        0.98        3.74      5.95 o 
   0  -8   2      642.33      651.90     17.99 o 
   1  -8   2        1.79       19.46     11.64 o 
   2  -8   2      423.94      423.10     14.19 o 
   3  -8   2      107.98      123.89      8.51 o 
   4  -8   2     4020.90     4063.48     66.43 o 
   5  -8   2     6124.83     6059.16    100.71 o 
   6  -8   2     1251.46     1296.42     32.44 o 
   7  -8   2     1138.19     1144.37     32.41 o 
   8  -8   2     4680.10     4315.67    464.29 o 
   9  -8   2     3666.41     3613.10    142.29 o 
  10  -8   2       49.16       77.93     21.78 o 
  11  -8   2       16.78        3.29     32.85 o 
  -8  -7   2       18.83       15.23     31.62 o 
  -7  -7   2        0.00        2.58     12.35 o 
  -6  -7   2       19.29       15.66     10.99 o 
  -5  -7   2       51.47       73.81     11.45 o 
  -4  -7   2        3.46       27.30      8.68 o 
  -3  -7   2      277.46      289.04     14.07 o 
  -2  -7   2     2719.22     2719.12     49.80 o 
  -1  -7   2     2075.30     2081.80     38.17 o 
   0  -7   2    18999.03    19465.10    255.65 o 
   1  -7   2     2891.42     2843.11     44.02 o 
   2  -7   2     3032.43     2937.58     44.40 o 
   3  -7   2     3745.99     4005.50     59.04 o 
   4  -7   2     8957.89     8891.30    126.29 o 
   5  -7   2     5897.61     5917.72     95.04 o 
   6  -7   2       58.44       55.53     12.51 o 
   7  -7   2        4.44        7.54     13.04 o 
   8  -7   2        7.60       40.56     20.52 o 
   9  -7   2      404.50      384.01     31.15 o 
  10  -7   2      466.14      419.72     36.64 o 
  11  -7   2       62.27      105.03     34.52 o 
  -9  -6   2      194.05      157.32     50.98 o 
  -8  -6   2       59.50       74.92     21.81 o 
  -7  -6   2     2395.10     2323.93    109.82 o 
  -6  -6   2     3345.08     3270.00     77.26 o 
  -5  -6   2      672.12      658.94     24.17 o 
  -4  -6   2      541.40      583.39     28.88 o 
  -3  -6   2      628.33      617.74     19.46 o 
  -2  -6   2     3872.15     3739.56     59.88 o 
  -1  -6   2     3128.01     3355.35     50.60 o 
   0  -6   2     1707.75     1710.09     27.33 o 
   1  -6   2        3.45       12.46      4.37 o 
   2  -6   2      434.91      409.88     10.65 o 
   3  -6   2     8027.57     8040.98    100.10 o 
   4  -6   2    11770.37    12052.65    160.11 o 
   5  -6   2     9176.01     9443.74    137.87 o 
   6  -6   2     1945.99     1906.70     37.82 o 
   7  -6   2     1497.59     1479.30     49.64 o 
   8  -6   2      157.43      229.06     25.79 o 
   9  -6   2     1981.22     1991.54     81.22 o 
  10  -6   2      738.55      706.70     88.02 o 
  11  -6   2      298.32      377.45     39.20 o 
  -9  -5   2      538.58      527.71     93.89 o 
  -8  -5   2      102.82      145.27     26.97 o 
  -7  -5   2     1055.76     1000.04     34.92 o 
  -6  -5   2     1381.80     1402.53     64.14 o 
  -5  -5   2       17.61       29.27      8.98 o 
  -4  -5   2      253.72      264.61     30.22 o 
  -3  -5   2      825.93      733.19     19.39 o 
  -2  -5   2        4.72       14.40      8.35 o 
  -1  -5   2    10445.50    11085.88    138.72 o 
   0  -5   2    89795.95    88227.61    938.00 o 
   1  -5   2    77158.80    77614.40    782.28 o 
   2  -5   2      529.03      527.25     11.46 o 
   3  -5   2     3040.58     3158.77     41.35 o 
   4  -5   2     5699.46     5678.21     76.90 o 
   5  -5   2     2973.49     2968.86     48.44 o 
   6  -5   2       11.63       32.00      6.87 o 
   7  -5   2       12.70       46.42     12.73 o 
   8  -5   2      242.64      248.42     25.51 o 
   9  -5   2       52.88      120.64     46.91 o 
  10  -5   2      279.00      287.44     30.55 o 
  11  -5   2      286.13      357.99     42.64 o 
  -9  -4   2      124.13      115.24     51.24 o 
  -8  -4   2      697.28      721.77     56.27 o 
  -7  -4   2       35.63       45.66     11.95 o 
  -6  -4   2      858.93      867.69     26.63 o 
  -5  -4   2     3348.20     3396.51     84.79 o 
  -4  -4   2    16415.75    16647.02    240.07 o 
  -3  -4   2     5725.31     5423.86    142.50 o 
  -2  -4   2     1298.59     1330.85     22.11 o 
  -1  -4   2     1444.96     1596.15     22.50 o 
   0  -4   2    23282.94    24761.12    393.84 o 
   1  -4   2     8465.81     8853.78     81.36 o 
   2  -4   2      257.72      274.36      5.93 o 
   3  -4   2      511.79      539.80     11.91 o 
   4  -4   2        6.75        1.83      4.08 o 
   5  -4   2       31.70       52.30      6.79 o 
   6  -4   2     1365.28     1418.34     54.08 o 
   7  -4   2     5313.40     5609.51    277.33 o 
   8  -4   2     1865.95     1878.03     92.47 o 
   9  -4   2      160.73      189.99     71.37 o 
  10  -4   2      653.28      616.84     43.66 o 
  11  -4   2     1373.37     1518.23     82.94 o 
 -10  -3   2      300.13      307.67     35.68 o 
  -9  -3   2      976.70      976.85     56.34 o 
  -8  -3   2     2808.21     2784.25     99.79 o 
  -7  -3   2     1175.39     1306.29     53.72 o 
  -6  -3   2       43.53       72.01      9.05 o 
  -5  -3   2        1.93        2.21      8.52 o 
  -4  -3   2      155.75      160.53     13.27 o 
  -3  -3   2      278.66      290.50      9.29 o 
  -2  -3   2      405.07      441.26     14.21 o 
  -1  -3   2     2047.11     2123.14     29.08 o 
   0  -3   2      365.49      339.16      6.63 o 
   1  -3   2    20239.78    19814.59    153.43 o 
   2  -3   2     6253.39     6176.60    104.49 o 
   3  -3   2    36171.86    36824.34    385.51 o 
   4  -3   2       11.11       27.86      9.56 o 
   5  -3   2       43.20       52.44     10.72 o 
   6  -3   2     2678.54     2738.98    139.19 o 
   7  -3   2     6183.96     6047.23    107.15 o 
   8  -3   2     1851.85     1783.22     84.47 o 
   9  -3   2        4.67       -0.12     13.49 o 
  10  -3   2       25.41       -2.74     45.75 o 
  11  -3   2        0.97        0.94     32.91 o 
 -10  -2   2       77.80      113.64     28.10 o 
  -9  -2   2      170.49      213.98     50.66 o 
  -8  -2   2     1280.70     1213.01     55.85 o 
  -7  -2   2     1107.46     1129.82     61.04 o 
  -6  -2   2      886.72      841.91     27.03 o 
  -5  -2   2      331.15      378.91     19.71 o 
  -4  -2   2     5858.58     5594.16    119.06 o 
  -3  -2   2     9331.10     9786.20    108.60 o 
  -2  -2   2    34495.02    36865.53    517.87 o 
  -1  -2   2    20983.19    21506.06    173.45 o 
   0  -2   2      103.02      118.08      1.82 o 
   1  -2   2    11555.24    11491.25    148.29 o 
   2  -2   2    33365.21    32645.53    291.21 o 
   3  -2   2    12880.71    12823.74    142.99 o 
   4  -2   2     3925.79     4005.08    139.38 o 
   5  -2   2      893.07      873.11     28.91 o 
   6  -2   2      266.29      286.22     13.04 o 
   7  -2   2      848.61      836.10     25.53 o 
   8  -2   2     1663.44     1652.54     63.65 o 
   9  -2   2      742.91      659.36     43.71 o 
  10  -2   2      444.35      428.20     38.33 o 
 -10  -1   2      176.25      219.35     30.13 o 
  -9  -1   2      303.00      284.06     32.07 o 
  -8  -1   2     5319.39     5065.16    259.86 o 
  -7  -1   2     5086.01     5292.25    143.28 o 
  -6  -1   2     1689.53     1568.47     62.87 o 
  -5  -1   2      298.89      296.34     12.39 o 
  -4  -1   2     5825.25     5678.29     64.82 o 
  -3  -1   2     3030.83     3016.22     34.86 o 
  -2  -1   2     1378.78     1322.83     52.93 o 
  -1  -1   2       32.60       38.32      3.29 o 
   1  -1   2     6071.81     5943.54    111.19 o 
   2  -1   2    60015.75    58572.16    618.06 o 
   3  -1   2    87336.53    85729.02   2392.53 o 
   4  -1   2    13492.45    13864.10    342.31 o 
   5  -1   2      265.74      279.82     24.74 o 
   6  -1   2       27.53       42.28      9.49 o 
   7  -1   2     1501.89     1455.82     35.48 o 
   8  -1   2     1347.47     1344.38     55.66 o 
   9  -1   2      116.97      140.29     22.69 o 
  10  -1   2       90.40      133.78     43.75 o 
 -11   0   2      301.79      307.65     36.75 o 
 -10   0   2      321.80      332.05     68.21 o 
  -9   0   2       36.46       93.34     19.76 o 
  -8   0   2      103.26      111.53     20.12 o 
  -7   0   2       42.29       76.64     16.21 o 
  -6   0   2      809.01      821.77     32.65 o 
  -5   0   2     7138.09     6378.66    691.88 o 
  -4   0   2       77.81       91.74     10.11 o 
  -3   0   2      669.51      585.55      6.95 o 
  -2   0   2    35246.73    35017.23    404.40 o 
  -1   0   2    23618.28    23694.15    256.18 o 
   1   0   2      509.08      507.05     17.68 o 
   2   0   2    11641.40    11880.46    120.04 o 
   3   0   2    27621.93    27070.70    311.54 o 
   4   0   2     2152.30     2109.38     35.72 o 
   5   0   2       11.66       29.69     11.95 o 
   6   0   2      148.10      147.39     11.64 o 
   7   0   2       21.93       43.45      9.53 o 
   8   0   2      295.87      250.24     33.88 o 
   9   0   2      735.63      732.81     47.06 o 
  10   0   2      967.13      910.35     58.08 o 
 -11   1   2       72.39      139.81     29.34 o 
 -10   1   2      309.98      405.86     35.28 o 
  -9   1   2      672.73      677.18     44.99 o 
  -8   1   2     1073.29     1063.85     48.80 o 
  -7   1   2     1864.66     1809.35     63.15 o 
  -6   1   2    14390.10    14642.83    385.63 o 
  -5   1   2    27293.20    27317.36    503.36 o 
  -4   1   2     3399.31     3301.14    131.64 o 
  -3   1   2     1876.63     1715.45    271.99 o 
  -2   1   2      974.70      937.11     18.73 o 
  -1   1   2     6414.06     6405.21     51.38 o 
   0   1   2      549.09      561.35      6.58 o 
   1   1   2       94.52       93.70      7.97 o 
   2   1   2     6472.94     6721.07     72.68 o 
   3   1   2     5358.68     5168.96     68.50 o 
   4   1   2     9096.54     9200.42    130.06 o 
   5   1   2     3930.37     3917.80     83.98 o 
   6   1   2     3272.20     3210.57     77.30 o 
   7   1   2        8.40        0.45      8.74 o 
   8   1   2      859.58      810.83     66.08 o 
   9   1   2      371.06      392.78     36.40 o 
  10   1   2     1207.38     1247.86    103.12 o 
 -11   2   2      467.15      371.59     54.79 o 
 -10   2   2      678.81      688.81     50.78 o 
  -9   2   2     1214.90     1263.44     59.68 o 
  -8   2   2     1138.98     1062.87     90.47 o 
  -7   2   2       88.66       89.92     17.73 o 
  -6   2   2      559.90      557.38     28.97 o 
  -5   2   2     3559.53     3616.06    121.12 o 
  -4   2   2     2528.29     2522.73    115.77 o 
  -3   2   2      291.05      271.41      8.85 o 
  -2   2   2        3.47       20.65      8.12 o 
  -1   2   2     2394.56     2313.95     35.00 o 
   0   2   2      154.84      209.65      5.77 o 
   1   2   2     1294.61     1240.05     34.08 o 
   2   2   2    11146.87    11405.02    120.94 o 
   3   2   2      352.66      336.87     10.97 o 
   4   2   2     6638.49     6743.29    102.61 o 
   5   2   2     6258.44     6226.32    107.46 o 
   6   2   2     3055.03     3063.52     86.47 o 
   7   2   2      960.00      945.82     52.18 o 
   8   2   2       59.69       41.62     18.06 o 
   9   2   2       35.77       11.61     19.23 o 
 -11   3   2        1.34       36.38     18.96 o 
 -10   3   2      550.50      563.91     41.23 o 
  -9   3   2     1817.58     1773.06     72.99 o 
  -8   3   2      107.52      138.83     50.14 o 
  -7   3   2        9.68       51.69     32.72 o 
  -6   3   2     4996.80     4959.07    113.96 o 
  -5   3   2    21956.04    21310.49    199.22 o 
  -4   3   2     6151.60     6463.31    124.62 o 
  -3   3   2      592.37      698.56     15.96 o 
  -2   3   2      170.92      181.82      7.34 o 
  -1   3   2       82.42       89.43      3.84 o 
   0   3   2      796.65      914.33     19.85 o 
   1   3   2     2241.18     2300.67     31.25 o 
   2   3   2        4.54       20.61      3.86 o 
   3   3   2     1371.46     1356.51     24.24 o 
   4   3   2     1519.24     1518.12     31.73 o 
   5   3   2     2722.61     2745.12     56.44 o 
   6   3   2     2540.75     2464.99     57.58 o 
   7   3   2      288.10      306.60     20.31 o 
   8   3   2       17.68       94.40     18.87 o 
   9   3   2       47.61       47.36     29.68 o 
 -11   4   2       55.05      102.42     37.36 o 
 -10   4   2     1141.08     1117.85     56.31 o 
  -9   4   2     3368.01     3309.92    117.70 o 
  -8   4   2     2218.39     2197.93     73.99 o 
  -7   4   2     2104.69     2134.03     64.37 o 
  -6   4   2       21.37       15.08      9.85 o 
  -5   4   2      537.84      556.60     23.25 o 
  -4   4   2       51.30       73.83     18.83 o 
  -3   4   2      835.64      781.16     14.85 o 
  -2   4   2     3016.16     3125.60     50.66 o 
  -1   4   2     1755.10     1697.40     21.27 o 
   0   4   2      413.13      389.21      3.44 o 
   1   4   2    13856.32    14167.12    100.10 o 
   2   4   2    24453.36    24573.41    264.13 o 
   3   4   2      911.91      848.19     20.22 o 
   4   4   2       24.01       28.61      6.80 o 
   5   4   2     3313.85     3277.81     67.46 o 
   6   4   2     2893.18     2765.00     65.15 o 
   7   4   2      579.18      521.86     37.55 o 
   8   4   2       18.28       90.21     36.14 o 
   9   4   2        6.93       52.14     40.91 o 
 -11   5   2       94.92       95.11     25.78 o 
 -10   5   2        5.80       25.72     20.39 o 
  -9   5   2       41.04      111.05     21.61 o 
  -8   5   2        0.89       20.14     13.05 o 
  -7   5   2      723.96      750.65     35.59 o 
  -6   5   2     3399.32     3294.13     81.08 o 
  -5   5   2     2029.42     2052.78     49.55 o 
  -4   5   2     7866.22     7588.84    120.63 o 
  -3   5   2    47178.73    46051.80    551.30 o 
  -2   5   2    22690.44    21745.52    345.14 o 
  -1   5   2     1510.77     1534.58     21.83 o 
   0   5   2      448.59      464.01      9.30 o 
   1   5   2     3534.70     3383.33     44.79 o 
   2   5   2     2165.19     2101.35     28.74 o 
   3   5   2       88.36       72.16      7.42 o 
   4   5   2      711.19      725.14     20.01 o 
   5   5   2      481.30      469.96     18.60 o 
   6   5   2     1031.95      952.29     46.94 o 
   7   5   2      830.83      687.72     46.27 o 
   8   5   2      434.00      443.70     54.98 o 
 -11   6   2      202.37      181.31     33.39 o 
 -10   6   2        9.79       62.67     23.45 o 
  -9   6   2     1847.10     1837.91    104.73 o 
  -8   6   2     2411.34     2540.93     85.60 o 
  -7   6   2     6130.96     5965.41    157.94 o 
  -6   6   2    10279.16     9973.08    143.54 o 
  -5   6   2     1785.72     1677.03     31.55 o 
  -4   6   2     2237.69     2273.81     39.30 o 
  -3   6   2     1926.58     1881.83     33.96 o 
  -2   6   2      173.92      176.22     10.60 o 
  -1   6   2      191.97      213.66      7.06 o 
   0   6   2     1144.21      998.53     49.80 o 
   1   6   2     1281.01     1246.71     73.43 o 
   2   6   2     3657.56     3601.74     87.97 o 
   3   6   2     3914.06     3767.65     81.27 o 
   4   6   2     4013.28     3831.43    120.14 o 
   5   6   2     1098.07     1173.45     74.79 o 
   6   6   2      798.10      790.17     44.05 o 
   7   6   2     1030.34      965.87    137.90 o 
   8   6   2      657.28      640.00     79.37 o 
 -11   7   2       30.64      105.60     68.66 o 
 -10   7   2       48.33       77.13     20.35 o 
  -9   7   2        0.03       -8.58     16.61 o 
  -8   7   2        7.59       30.90     14.65 o 
  -7   7   2      580.01      554.18     42.78 o 
  -6   7   2      899.34      885.13     23.92 o 
  -5   7   2       21.35       19.01      7.29 o 
  -4   7   2      826.85      818.64     21.79 o 
  -3   7   2     8597.24     8347.82    125.28 o 
  -2   7   2    26212.51    26901.37    359.88 o 
  -1   7   2     1078.83     1090.55     28.60 o 
   0   7   2     2259.32     2335.98     74.98 o 
   1   7   2      702.00      738.84     56.79 o 
   2   7   2        5.25        8.31     21.23 o 
   3   7   2      289.24      316.24     29.04 o 
   4   7   2      775.63      773.53     41.39 o 
   5   7   2       77.25      117.32     22.30 o 
   6   7   2      196.93      192.78     41.75 o 
   7   7   2       18.07       21.55     25.23 o 
 -11   8   2      882.89      986.15     66.48 o 
 -10   8   2      536.16      628.55     42.37 o 
  -9   8   2       65.88       65.93     19.64 o 
  -8   8   2     1661.02     1594.20     74.72 o 
  -7   8   2     3500.32     3272.89     84.24 o 
  -6   8   2     7659.96     7556.56    133.13 o 
  -5   8   2     3799.57     3696.14     69.61 o 
  -4   8   2      307.70      318.70     17.60 o 
  -3   8   2      404.73      424.21     15.35 o 
  -2   8   2        3.81       -2.07      9.95 o 
  -1   8   2      150.50      145.09     10.53 o 
   0   8   2      571.91      627.45     29.08 o 
   1   8   2        7.98        7.38     21.62 o 
   2   8   2      767.88      812.20     59.75 o 
   3   8   2      336.00      387.04     27.34 o 
   4   8   2     1597.62     1609.18     65.47 o 
   5   8   2     1570.47     1501.36     68.38 o 
   6   8   2       25.92       19.43     20.53 o 
   7   8   2       27.36       48.53     32.65 o 
 -11   9   2      975.56      916.14     66.81 o 
 -10   9   2      559.00      546.31     87.24 o 
  -9   9   2       75.52      103.72     24.65 o 
  -8   9   2      233.50      236.44     24.66 o 
  -7   9   2       13.19        3.51      7.34 o 
  -6   9   2       32.18       45.91      9.98 o 
  -5   9   2       17.32       53.19     19.53 o 
  -4   9   2     1488.68     1499.20     38.11 o 
  -3   9   2      228.72      234.62     13.70 o 
  -2   9   2     5060.60     5046.11     84.84 o 
  -1   9   2     5254.88     5428.66    138.66 o 
   0   9   2     6809.52     6990.85    179.61 o 
   1   9   2     3583.16     3597.15    104.17 o 
   2   9   2       64.49       93.53     16.15 o 
   3   9   2      280.60      232.62     26.17 o 
   4   9   2      843.21      871.62     50.21 o 
   5   9   2      454.78      470.05     36.21 o 
   6   9   2       47.61       73.63     23.71 o 
 -11  10   2       62.75       78.10     33.36 o 
 -10  10   2      365.13      395.73     42.25 o 
  -9  10   2      454.02      505.75     37.17 o 
  -8  10   2     1333.47     1269.10     56.88 o 
  -7  10   2        4.84       -7.04     17.93 o 
  -6  10   2      995.19      966.55     31.98 o 
  -5  10   2     4081.73     4109.44     88.77 o 
  -4  10   2    10120.64    10498.88    194.74 o 
  -3  10   2     4172.09     4232.10     83.97 o 
  -2  10   2       20.12       42.06     14.93 o 
  -1  10   2     3606.77     3478.87    103.23 o 
   0  10   2     1923.40     1944.31     74.98 o 
   1  10   2       57.29       57.43     30.14 o 
   2  10   2       38.65       44.14     27.04 o 
   3  10   2      479.40      453.66     33.36 o 
   4  10   2       38.30       88.96     28.01 o 
   5  10   2     1149.00     1194.32     72.36 o 
 -10  11   2     1050.27     1015.97     62.26 o 
  -9  11   2      849.46      832.58     51.34 o 
  -8  11   2       82.71      160.46     30.78 o 
  -7  11   2       35.98       35.83     11.03 o 
  -6  11   2       10.67       -6.13      9.32 o 
  -5  11   2     1074.75     1072.62     36.61 o 
  -4  11   2      467.62      444.56     30.53 o 
  -3  11   2       33.14       22.11      9.54 o 
  -2  11   2        8.78        5.80     14.46 o 
  -1  11   2       36.00       29.58     15.91 o 
   0  11   2     2083.64     1978.72     76.20 o 
   1  11   2     3687.50     3642.20    129.39 o 
   2  11   2     2414.48     2521.12    113.51 o 
   3  11   2      542.18      534.11     39.60 o 
   4  11   2      150.48      174.19     28.98 o 
 -10  12   2        0.32      -16.43     32.26 o 
  -9  12   2       94.26      145.04     31.10 o 
  -8  12   2     1190.16     1124.86     58.46 o 
  -7  12   2      436.39      389.32     23.88 o 
  -6  12   2        8.54        3.45     11.44 o 
  -5  12   2      692.83      713.91     32.36 o 
  -4  12   2     5583.42     5470.26    121.63 o 
  -3  12   2     5046.56     5237.82    158.27 o 
  -2  12   2     1557.12     1602.88     65.89 o 
  -1  12   2        0.43        5.90     15.12 o 
   0  12   2       88.60       92.24     21.48 o 
   1  12   2        1.67        8.71     30.46 o 
   2  12   2       10.22       -4.30     14.54 o 
   3  12   2        8.95       20.73     22.58 o 
   4  12   2        1.61       11.93     22.77 o 
  -9  13   2     1212.36     1184.61     94.60 o 
  -8  13   2     1516.59     1500.43     70.72 o 
  -7  13   2      679.15      646.56     32.50 o 
  -6  13   2       32.35       16.83     11.81 o 
  -5  13   2      108.31      102.88     26.56 o 
  -4  13   2        3.72       68.10     49.24 o 
  -3  13   2      205.59      236.51     25.75 o 
  -2  13   2       73.55      125.56     22.81 o 
  -1  13   2      501.01      564.89    100.60 o 
   0  13   2      141.07      193.63     28.50 o 
   1  13   2      868.84     1001.72     62.37 o 
   2  13   2      750.07      761.46    102.67 o 
  -9  14   2       87.58      145.00     32.05 o 
  -8  14   2      197.33      259.17     34.78 o 
  -7  14   2      754.81      773.93     38.97 o 
  -6  14   2      454.47      418.28     50.07 o 
  -5  14   2      636.38      655.71    129.25 o 
  -4  14   2       22.59       -7.34     25.17 o 
  -3  14   2     1353.90     1333.66     96.66 o 
  -2  14   2     1402.75     1397.54     68.90 o 
  -1  14   2     1181.34     1313.36     71.43 o 
   0  14   2       77.88      142.96     25.41 o 
   1  14   2       55.03       64.16     27.90 o 
  -8  15   2      276.82      291.67     43.36 o 
  -7  15   2      632.16      705.38     93.89 o 
  -6  15   2      487.62      485.50     40.92 o 
  -5  15   2      339.31      285.55     34.04 o 
  -4  15   2      123.64      155.62     29.17 o 
  -3  15   2       75.37      126.16     58.21 o 
  -2  15   2      783.28      805.52     59.23 o 
  -1  15   2      201.85      231.08     35.43 o 
   0  15   2        0.15       21.62     26.13 o 
  -6  16   2        2.76        1.34     17.23 o 
  -5  16   2       43.15       42.15     23.37 o 
  -4  16   2       42.61        4.81     17.33 o 
  -3  16   2        3.90      -15.36     18.15 o 
  -2  16   2      243.27      298.93     42.52 o 
   1 -17   3       10.16        0.00     27.62 o 
   2 -17   3      111.48      162.48     38.46 o 
   3 -17   3      673.76      728.40     83.24 o 
   4 -17   3     1510.95     1615.29    123.90 o 
   5 -17   3     1140.32     1272.13    103.63 o 
   6 -17   3      152.71      141.19     41.56 o 
  -1 -16   3     1646.14     1764.36    139.25 o 
   0 -16   3     1470.95     1532.18    108.41 o 
   1 -16   3      369.38      341.10     56.66 o 
   2 -16   3       14.02       24.00     29.04 o 
   3 -16   3       99.25      126.48     32.26 o 
   4 -16   3        1.21        5.46     14.92 o 
   5 -16   3       99.87       88.77     24.41 o 
   6 -16   3       24.92       42.30     18.86 o 
   7 -16   3       18.54       22.76     19.07 o 
   8 -16   3      172.56      253.60     59.11 o 
  -2 -15   3        0.59       -8.30     20.39 o 
  -1 -15   3        0.02        5.95     14.79 o 
   0 -15   3      600.41      637.78     41.79 o 
   1 -15   3      623.57      667.06     43.24 o 
   2 -15   3      146.14      140.20     21.47 o 
   3 -15   3       64.20       91.63     36.90 o 
   4 -15   3      238.98      246.09     19.06 o 
   5 -15   3      838.68      846.70     35.21 o 
   6 -15   3     1249.95     1278.79    169.65 o 
   7 -15   3      184.21      203.05     28.68 o 
   8 -15   3       15.59       41.17     37.69 o 
   9 -15   3      310.65      335.29     55.62 o 
  -3 -14   3      601.95      641.33     52.06 o 
  -2 -14   3      117.21      128.83     28.08 o 
  -1 -14   3       96.60      194.26     57.04 o 
   0 -14   3      921.35      911.37     46.30 o 
   1 -14   3     1835.73     1805.09     53.91 o 
   2 -14   3     1843.66     1771.26     63.83 o 
   3 -14   3      272.59      272.31     18.44 o 
   4 -14   3      246.67      238.51     17.36 o 
   5 -14   3      683.51      642.70     28.98 o 
   6 -14   3     1792.09     1754.68     53.29 o 
   7 -14   3       37.16       55.10     18.13 o 
   8 -14   3       37.48       20.50     16.91 o 
   9 -14   3       23.37       32.78     31.10 o 
  -4 -13   3      291.07      300.20     37.30 o 
  -3 -13   3      943.95      862.97     50.27 o 
  -2 -13   3      915.37      933.07     49.58 o 
  -1 -13   3        3.82       54.67     17.50 o 
   0 -13   3       13.66       24.61      9.79 o 
   1 -13   3      170.67      168.47     15.47 o 
   2 -13   3      332.33      366.36     47.14 o 
   3 -13   3       52.70       74.68     21.19 o 
   4 -13   3      285.54      309.66     18.22 o 
   5 -13   3       11.75       10.98      9.84 o 
   6 -13   3      410.11      437.62     24.08 o 
   7 -13   3     2701.07     2605.16    108.93 o 
   8 -13   3     2076.37     2016.24     63.16 o 
   9 -13   3      518.17      517.81     40.13 o 
  10 -13   3      302.76      276.44     53.30 o 
  -5 -12   3       25.08       51.57     20.96 o 
  -4 -12   3        7.59       15.14     16.23 o 
  -3 -12   3        4.35       16.50     15.35 o 
  -2 -12   3      440.51      476.02     32.99 o 
  -1 -12   3      408.03      468.63     38.18 o 
   0 -12   3       19.31       22.10     14.37 o 
   1 -12   3     3509.43     3560.00     80.35 o 
   2 -12   3     7395.94     7579.32    147.08 o 
   3 -12   3     4794.82     4840.21     98.73 o 
   4 -12   3     3036.42     3058.17     65.45 o 
   5 -12   3        0.10       -7.74      8.51 o 
   6 -12   3      793.02      820.05     29.83 o 
   7 -12   3      277.70      268.72     19.44 o 
   8 -12   3        0.30        6.49     13.39 o 
   9 -12   3       21.07       19.49     17.84 o 
  10 -12   3       14.88      -18.84     33.94 o 
  -6 -11   3      291.69      314.90     49.82 o 
  -5 -11   3        2.98       14.33     15.02 o 
  -4 -11   3      181.89      130.45     19.39 o 
  -3 -11   3     2581.48     2421.88    118.52 o 
  -2 -11   3    10070.26    10155.94    226.86 o 
  -1 -11   3     3210.26     3152.25     69.69 o 
   0 -11   3      906.19      966.76     30.17 o 
   1 -11   3      118.05      100.90     13.35 o 
   2 -11   3       22.53       41.30     12.47 o 
   3 -11   3     1102.26     1082.96     29.49 o 
   4 -11   3     1852.84     1844.93     50.95 o 
   5 -11   3      310.70      332.16     17.19 o 
   6 -11   3      227.34      222.53     24.86 o 
   7 -11   3      485.49      489.62     23.51 o 
   8 -11   3     2595.39     2524.53     71.69 o 
   9 -11   3     1594.10     1624.11     69.47 o 
  10 -11   3       25.90      124.53    110.73 o 
  -7 -10   3      788.58      843.52     92.66 o 
  -6 -10   3      526.56      557.35     76.53 o 
  -5 -10   3        2.21      -13.60     14.87 o 
  -4 -10   3        1.52       34.14     13.18 o 
  -3 -10   3       62.66       34.46     13.05 o 
  -2 -10   3      279.85      329.25     16.71 o 
  -1 -10   3     3980.02     4062.38     82.97 o 
   0 -10   3     3764.85     3778.49     75.15 o 
   1 -10   3       20.64       68.47     16.60 o 
   2 -10   3     4713.21     4829.20     86.25 o 
   3 -10   3     4000.63     4050.41     76.83 o 
   4 -10   3     8074.74     7918.46    131.42 o 
   5 -10   3     4292.35     4224.06     81.88 o 
   6 -10   3      439.86      447.89     22.65 o 
   7 -10   3      400.15      376.18     25.88 o 
   8 -10   3      650.91      668.14     28.41 o 
   9 -10   3      674.14      659.69     43.23 o 
  10 -10   3        0.64       25.64     20.05 o 
  11 -10   3        1.37        1.37     19.55 o 
  -7  -9   3      211.81      290.64     48.27 o 
  -6  -9   3     1155.01     1140.67     61.17 o 
  -5  -9   3     1123.10     1071.99     43.75 o 
  -4  -9   3      210.40      231.33     17.42 o 
  -3  -9   3      335.68      387.31     51.50 o 
  -2  -9   3     3892.59     3907.24     80.22 o 
  -1  -9   3     6137.44     6251.45    193.01 o 
   0  -9   3     8599.50     8492.72    137.42 o 
   1  -9   3     4502.20     4671.16     79.33 o 
   2  -9   3      350.39      362.69     25.42 o 
   3  -9   3       14.99       15.49      5.81 o 
   4  -9   3      101.78       77.62      8.47 o 
   5  -9   3      324.10      304.07     22.94 o 
   6  -9   3      178.32      169.34     12.96 o 
   7  -9   3      370.28      360.37     19.60 o 
   8  -9   3        0.82       13.25     16.54 o 
   9  -9   3     1036.40     1066.65     54.94 o 
  10  -9   3     1171.91     1072.09     61.34 o 
  11  -9   3      759.92      764.43     50.46 o 
  -8  -8   3       77.07      265.21     59.50 o 
  -7  -8   3      339.46      347.68     50.98 o 
  -6  -8   3     1452.62     1435.64     53.84 o 
  -5  -8   3      247.24      283.11     18.37 o 
  -4  -8   3      277.47      285.98     17.04 o 
  -3  -8   3       17.42       26.35     18.38 o 
  -2  -8   3       43.35       46.53      7.96 o 
  -1  -8   3        8.91       28.82     12.94 o 
   0  -8   3        8.41       25.21      6.78 o 
   1  -8   3      480.17      456.27     13.73 o 
   2  -8   3       25.10       77.69     15.24 o 
   3  -8   3     2140.97     2129.68     36.10 o 
   4  -8   3     4245.94     4350.10     69.35 o 
   5  -8   3     6902.86     6882.05    113.17 o 
   6  -8   3     2812.49     2706.48     56.03 o 
   7  -8   3     2827.07     2593.99    195.61 o 
   8  -8   3      412.02      370.95     24.42 o 
   9  -8   3     1238.04     1283.61     86.08 o 
  10  -8   3      263.43      317.89     35.74 o 
  11  -8   3      154.60      207.88     61.69 o 
  -8  -7   3      130.88      125.70     45.04 o 
  -7  -7   3        0.48        7.64     14.69 o 
  -6  -7   3       83.47      106.82     23.20 o 
  -5  -7   3      132.77      137.65     13.77 o 
  -4  -7   3      264.09      300.49     31.40 o 
  -3  -7   3      645.89      642.94     21.76 o 
  -2  -7   3      374.03      387.85     20.33 o 
  -1  -7   3       95.89      142.07     18.31 o 
   0  -7   3    24162.93    24431.22    313.71 o 
   1  -7   3    30244.86    30933.74    378.65 o 
   2  -7   3     7205.70     7182.39     91.19 o 
   3  -7   3     4579.96     4775.36     66.39 o 
   4  -7   3        9.88       22.72      7.09 o 
   5  -7   3      861.78      867.22     22.92 o 
   6  -7   3       51.75       56.11      9.39 o 
   7  -7   3       94.92      125.56     21.32 o 
   8  -7   3      433.70      410.63     28.60 o 
   9  -7   3        1.11       16.02     16.85 o 
  10  -7   3      499.42      540.32     40.39 o 
  11  -7   3      872.37      961.99     61.23 o 
  -9  -6   3      424.35      392.72     57.95 o 
  -8  -6   3     1238.09     1255.94     68.62 o 
  -7  -6   3      297.27      342.82     24.92 o 
  -6  -6   3       96.18       84.04     11.75 o 
  -5  -6   3      642.22      653.46     23.36 o 
  -4  -6   3     6287.89     6201.72    109.79 o 
  -3  -6   3     5089.76     5232.05     87.91 o 
  -2  -6   3        3.16        8.45      4.88 o 
  -1  -6   3       18.08       34.81      5.50 o 
   0  -6   3     3191.76     2994.71     41.30 o 
   1  -6   3      186.35      187.87      6.78 o 
   2  -6   3     1792.64     1956.71     26.17 o 
   3  -6   3     2296.43     2284.16     33.07 o 
   4  -6   3      180.55      166.68      9.06 o 
   5  -6   3     6925.45     7130.65    110.74 o 
   6  -6   3     4622.18     4668.77     84.63 o 
   7  -6   3     6437.89     6491.26    124.01 o 
   8  -6   3     3396.17     3338.83    102.37 o 
   9  -6   3      196.42      243.77     34.14 o 
  10  -6   3      176.85      223.19     27.61 o 
  11  -6   3      172.96      222.87     36.14 o 
  -9  -5   3      147.53      162.77     51.24 o 
  -8  -5   3     1355.26     1320.81     69.01 o 
  -7  -5   3      274.41      242.01     17.03 o 
  -6  -5   3       85.80       98.81     11.26 o 
  -5  -5   3        9.30       29.83     22.51 o 
  -4  -5   3      602.93      598.10     24.25 o 
  -3  -5   3     3165.51     3164.76     53.77 o 
  -2  -5   3     5501.67     5569.40    101.38 o 
  -1  -5   3     6561.35     6816.06     84.69 o 
   0  -5   3     2299.70     2261.15     29.06 o 
   1  -5   3    27686.13    28137.94    262.42 o 
   2  -5   3    26899.90    26655.44    259.11 o 
   3  -5   3    22343.53    22701.93    322.16 o 
   4  -5   3     5150.26     5423.58     76.54 o 
   5  -5   3     4357.75     4680.18     88.40 o 
   6  -5   3      251.21      248.57     15.67 o 
   7  -5   3      393.03      389.98     19.07 o 
   8  -5   3       36.19       30.60     15.09 o 
   9  -5   3      333.81      385.36     33.40 o 
  10  -5   3       22.57       58.76     20.67 o 
  11  -5   3       64.99       91.61     26.81 o 
 -10  -4   3        1.01       -3.76     19.55 o 
  -9  -4   3       35.75        4.15     14.50 o 
  -8  -4   3     2054.01     2054.73     79.71 o 
  -7  -4   3     5024.53     5164.66    157.24 o 
  -6  -4   3     1742.99     1703.51     40.11 o 
  -5  -4   3        0.21        4.79     14.78 o 
  -4  -4   3    14388.52    14619.66    212.36 o 
  -3  -4   3     1188.83     1145.11     22.52 o 
  -2  -4   3     7095.90     7010.79     87.49 o 
  -1  -4   3     1484.86     1393.33     19.72 o 
   0  -4   3      185.43      197.80      7.04 o 
   1  -4   3     3003.67     2990.78     56.82 o 
   2  -4   3       48.30       69.00     11.36 o 
   3  -4   3      267.10      297.85     17.43 o 
   4  -4   3      483.17      541.13     15.42 o 
   5  -4   3     2353.68     2420.52     44.51 o 
   6  -4   3     1615.64     1717.22     49.71 o 
   7  -4   3     1264.81     1341.72     62.88 o 
   8  -4   3     2531.91     2462.72     85.43 o 
   9  -4   3     1347.87     1300.47     62.76 o 
  10  -4   3      861.26      894.41     74.72 o 
  11  -4   3        4.55       29.97     23.07 o 
 -10  -3   3      136.39      155.37     31.04 o 
  -9  -3   3       78.74      100.17     20.78 o 
  -8  -3   3     1820.80     1894.83    132.09 o 
  -7  -3   3     3239.29     3339.76    107.85 o 
  -6  -3   3     1587.31     1500.85     96.09 o 
  -5  -3   3      645.36      669.14     29.86 o 
  -4  -3   3       32.00       37.23      5.31 o 
  -3  -3   3      977.48     1005.48     23.24 o 
  -2  -3   3      324.03      360.78      8.69 o 
  -1  -3   3    12910.40    12734.90    200.12 o 
   0  -3   3     4719.84     4868.08     53.05 o 
   1  -3   3      172.69      199.20      3.56 o 
   2  -3   3     2821.29     2769.34     30.67 o 
   3  -3   3    11883.01    11942.24    137.95 o 
   4  -3   3    11541.73    11684.86    155.11 o 
   5  -3   3      805.73      917.89     59.14 o 
   6  -3   3     1683.32     1707.45     76.17 o 
   7  -3   3      102.02      102.75     12.30 o 
   8  -3   3     1005.50     1028.75     50.63 o 
   9  -3   3      168.08      192.61     27.04 o 
  10  -3   3        3.76       43.03     23.15 o 
 -10  -2   3       31.43      153.24     29.75 o 
  -9  -2   3      103.57      105.39     22.71 o 
  -8  -2   3      468.42      480.54     40.33 o 
  -7  -2   3     1255.03     1234.11     52.29 o 
  -6  -2   3     2939.02     3060.40     84.02 o 
  -5  -2   3     9452.60     9388.31    213.34 o 
  -4  -2   3      287.55      310.57     14.13 o 
  -3  -2   3      230.44      215.99      8.77 o 
  -2  -2   3     6896.65     7576.29     76.28 o 
  -1  -2   3    38882.74    39849.59    369.81 o 
   0  -2   3    12368.08    11957.02    182.51 o 
   1  -2   3     1485.11     1578.91     38.66 o 
   2  -2   3      407.26      423.63     16.08 o 
   3  -2   3     3823.57     3790.84     51.61 o 
   4  -2   3     4003.88     4074.62     63.52 o 
   5  -2   3      524.34      507.73     16.50 o 
   6  -2   3       69.81      104.68     10.79 o 
   7  -2   3      137.89      137.87     14.62 o 
   8  -2   3     1282.69     1257.19     60.66 o 
   9  -2   3      792.89      838.31     50.28 o 
  10  -2   3     1568.60     1652.75     86.00 o 
 -10  -1   3      438.94      404.93     43.62 o 
  -9  -1   3      640.58      563.21     43.83 o 
  -8  -1   3      205.41      190.18     24.38 o 
  -7  -1   3      237.69      248.28     53.82 o 
  -6  -1   3     3079.33     3069.82     91.24 o 
  -5  -1   3    14618.93    14439.17    284.56 o 
  -4  -1   3     1608.51     1558.74     35.80 o 
  -3  -1   3      112.45      132.61      6.95 o 
  -2  -1   3     2757.89     2917.66     64.66 o 
  -1  -1   3     2199.82     2155.67     21.38 o 
   0  -1   3       32.85       45.20      5.07 o 
   1  -1   3     7141.71     6920.90     84.85 o 
   2  -1   3    21502.57    22075.71    258.33 o 
   3  -1   3     1197.71     1291.82     83.15 o 
   4  -1   3    16595.18    16846.27    232.37 o 
   5  -1   3    12304.32    12318.00    190.07 o 
   6  -1   3     9481.85     9495.39    166.86 o 
   7  -1   3      283.96      294.89     29.27 o 
   8  -1   3      429.59      439.19     31.07 o 
   9  -1   3      462.93      455.32     32.91 o 
  10  -1   3      174.50      208.68     27.80 o 
 -11   0   3      205.61      188.33     35.22 o 
 -10   0   3      194.89      227.04     49.88 o 
  -9   0   3      115.28      110.20     23.86 o 
  -8   0   3       52.46       48.01     16.47 o 
  -7   0   3        0.03       -2.79     23.81 o 
  -6   0   3      161.41      186.57     24.26 o 
  -5   0   3    13278.53    13030.15    257.66 o 
  -4   0   3    13378.63    13520.29    466.67 o 
  -3   0   3      180.74      214.12      7.85 o 
  -2   0   3      781.49      798.33     21.08 o 
  -1   0   3     9016.33     9361.10    231.92 o 
   0   0   3    30419.07    28788.84    244.14 o 
   1   0   3    24914.52    24525.67    287.41 o 
   2   0   3    18577.24    18587.08    200.23 o 
   3   0   3      913.44      950.44     19.60 o 
   4   0   3     4236.36     4294.61     68.37 o 
   5   0   3      406.43      432.11     20.77 o 
   6   0   3        5.95       27.94     15.83 o 
   7   0   3       25.58       36.42     18.20 o 
   8   0   3       10.17       26.59     20.65 o 
   9   0   3        5.04       19.61     18.69 o 
  10   0   3      357.34      390.28     95.50 o 
 -11   1   3       18.15       55.28     78.47 o 
 -10   1   3      378.85      338.85     31.29 o 
  -9   1   3     2480.55     2535.90     99.70 o 
  -8   1   3     2086.72     2049.66     70.47 o 
  -7   1   3     1873.92     1981.25     67.47 o 
  -6   1   3      825.87      912.91     33.53 o 
  -5   1   3    32585.42    31693.33   2541.80 o 
  -4   1   3    24713.97    22244.21   3215.49 o 
  -3   1   3    10864.16    10461.76    118.81 o 
  -2   1   3      345.55      406.53     11.07 o 
  -1   1   3        8.57       60.38     10.68 o 
   0   1   3       20.55       34.18      6.80 o 
   1   1   3     5582.40     5582.35     54.40 o 
   2   1   3    18390.08    19003.46    206.31 o 
   3   1   3     4430.50     4596.83     64.46 o 
   4   1   3     1625.02     1679.07     32.46 o 
   5   1   3     2008.97     1981.75     43.62 o 
   6   1   3     5734.20     5750.30    112.14 o 
   7   1   3     1354.60     1274.37     40.12 o 
   8   1   3      204.92      186.76     32.46 o 
   9   1   3      113.28       96.92     24.90 o 
 -11   2   3       20.97       24.58     40.98 o 
 -10   2   3      519.04      533.20     44.98 o 
  -9   2   3     1610.43     1644.65     66.87 o 
  -8   2   3     1452.17     1420.44     57.13 o 
  -7   2   3      979.61      993.99     91.95 o 
  -6   2   3       47.87       51.02     12.20 o 
  -5   2   3     3299.67     3214.67    124.35 o 
  -4   2   3     4365.50     4230.68     60.33 o 
  -3   2   3    16199.58    16460.32    250.87 o 
  -2   2   3    28685.42    28890.39   1022.10 o 
  -1   2   3      165.59      172.17      5.54 o 
   0   2   3       68.63       99.90      5.89 o 
   1   2   3      138.46      141.29      8.49 o 
   2   2   3    11669.29    11709.00    135.26 o 
   3   2   3     6800.15     6841.25     92.34 o 
   4   2   3       46.78       61.61      7.62 o 
   5   2   3        4.35        9.94      7.76 o 
   6   2   3      813.28      835.85     28.58 o 
   7   2   3      213.04      243.93     18.53 o 
   8   2   3      272.34      269.65     39.43 o 
   9   2   3       14.09       26.59     26.33 o 
 -11   3   3       32.47       20.83     55.17 o 
 -10   3   3       30.95       18.14     39.43 o 
  -9   3   3     1763.63     1680.22     66.68 o 
  -8   3   3      682.39      674.20     36.18 o 
  -7   3   3     3424.65     3426.03     97.17 o 
  -6   3   3     6266.91     6029.04    137.12 o 
  -5   3   3      473.65      546.12     21.46 o 
  -4   3   3     9411.24     9467.05    188.99 o 
  -3   3   3     8581.78     8159.96     93.59 o 
  -2   3   3    12186.29    12257.77    169.90 o 
  -1   3   3      447.05      507.48      9.33 o 
   0   3   3       80.43       90.20     14.91 o 
   1   3   3      202.78      212.91     22.33 o 
   2   3   3      491.69      508.09     12.26 o 
   3   3   3       27.72       36.33     10.75 o 
   4   3   3       28.96       43.54      7.71 o 
   5   3   3      503.87      499.83     20.05 o 
   6   3   3     1697.99     1705.34     54.79 o 
   7   3   3     2391.09     2231.64     69.58 o 
   8   3   3      670.39      666.84     70.08 o 
   9   3   3     1174.42     1151.20    112.93 o 
 -11   4   3      585.58      625.79     50.25 o 
 -10   4   3       86.61      111.09     26.13 o 
  -9   4   3      358.89      314.30     26.92 o 
  -8   4   3      247.92      247.20     26.26 o 
  -7   4   3      409.20      394.98     28.84 o 
  -6   4   3      906.87      879.25     34.39 o 
  -5   4   3     1958.11     1903.26     27.85 o 
  -4   4   3      369.38      365.73     16.04 o 
  -3   4   3      609.22      613.84     13.78 o 
  -2   4   3     7413.50     7600.12     91.02 o 
  -1   4   3     1765.28     1750.69     36.84 o 
   0   4   3       13.33       50.22      8.24 o 
   1   4   3      894.34      905.89     26.22 o 
   2   4   3     1926.81     1799.17     23.02 o 
   3   4   3    11469.47    11079.45    161.45 o 
   4   4   3    10195.98     9936.84    154.34 o 
   5   4   3     2648.47     2573.75    103.74 o 
   6   4   3       56.59       85.56     12.71 o 
   7   4   3      394.23      432.42     34.56 o 
   8   4   3      279.90      223.01     50.46 o 
 -11   5   3        0.15      -14.82     21.77 o 
 -10   5   3      242.68      256.89     34.85 o 
  -9   5   3       10.71        3.43     17.75 o 
  -8   5   3       86.45      102.78     29.88 o 
  -7   5   3      673.58      668.45     34.20 o 
  -6   5   3     7303.65     7451.93    169.92 o 
  -5   5   3     3674.26     3464.67     86.67 o 
  -4   5   3      179.52      170.00      8.72 o 
  -3   5   3    14519.25    14570.80    187.99 o 
  -2   5   3    25457.16    24554.73    294.88 o 
  -1   5   3    20643.58    20716.10    566.24 o 
   0   5   3     5242.63     5317.49    106.98 o 
   1   5   3       50.56       72.78     10.53 o 
   2   5   3        2.16        4.46     14.00 o 
   3   5   3      271.78      240.51     24.04 o 
   4   5   3      195.18      187.53     10.06 o 
   5   5   3     1535.21     1451.05     60.15 o 
   6   5   3       99.50       80.64     21.20 o 
   7   5   3      120.75      125.67     22.85 o 
   8   5   3      177.92      143.38     45.69 o 
 -11   6   3     1144.66     1095.00     71.27 o 
 -10   6   3     2625.03     2587.84    105.54 o 
  -9   6   3        9.96       31.42     19.26 o 
  -8   6   3       28.94       35.12     15.11 o 
  -7   6   3     2388.62     2299.96     74.64 o 
  -6   6   3     8273.24     8212.45    123.86 o 
  -5   6   3    11547.01    11649.31    205.00 o 
  -4   6   3     2700.20     2625.65     46.76 o 
  -3   6   3       16.43       32.27      6.70 o 
  -2   6   3      648.77      583.99     14.89 o 
  -1   6   3     1852.93     1898.44     72.01 o 
   0   6   3     8026.00     8082.28    169.80 o 
   1   6   3     8888.16     8785.04    194.68 o 
   2   6   3       53.22       74.24     14.34 o 
   3   6   3      208.86      211.11     23.62 o 
   4   6   3     2223.72     2211.14     72.16 o 
   5   6   3     3817.82     3783.15    118.61 o 
   6   6   3      350.54      324.18     30.97 o 
   7   6   3       11.07       25.93     19.51 o 
 -11   7   3      369.75      382.55     89.11 o 
 -10   7   3      464.32      469.65     48.65 o 
  -9   7   3      144.13      167.28     24.42 o 
  -8   7   3      115.83      135.02     23.25 o 
  -7   7   3       23.82       30.76     19.75 o 
  -6   7   3     2163.45     2104.27     42.42 o 
  -5   7   3     2505.90     2450.38     49.31 o 
  -4   7   3    14100.33    14250.93    216.10 o 
  -3   7   3     4401.18     4328.04     73.35 o 
  -2   7   3     2572.96     2502.32     41.75 o 
  -1   7   3     6623.28     6394.81    142.39 o 
   0   7   3     5105.11     5039.74    121.61 o 
   1   7   3     1767.88     1722.60     57.49 o 
   2   7   3      258.16      255.18     22.22 o 
   3   7   3       36.59       35.55     16.33 o 
   4   7   3      190.72      175.16     24.52 o 
   5   7   3        4.04       10.13     39.30 o 
   6   7   3        0.18        1.98     13.38 o 
   7   7   3        1.73      -19.36     32.65 o 
 -11   8   3      184.42      269.14     39.91 o 
 -10   8   3     2579.80     2554.94    161.32 o 
  -9   8   3     1363.16     1406.35     69.86 o 
  -8   8   3      182.11      192.82     42.40 o 
  -7   8   3       14.72       25.62     15.78 o 
  -6   8   3      418.93      400.06     17.34 o 
  -5   8   3     1349.74     1326.95     38.13 o 
  -4   8   3     2487.02     2498.98     50.47 o 
  -3   8   3     1083.95     1095.61     43.72 o 
  -2   8   3      762.98      758.87     18.58 o 
  -1   8   3       16.51       26.03     12.01 o 
   0   8   3      143.32      170.31     19.09 o 
   1   8   3      532.26      498.94     30.46 o 
   2   8   3       61.31       77.26     19.87 o 
   3   8   3       33.58       34.46     17.79 o 
   4   8   3        1.27       26.91     16.38 o 
   5   8   3      989.60     1017.90     58.19 o 
   6   8   3     1100.49     1110.62     63.16 o 
 -11   9   3       22.14       59.99     23.74 o 
 -10   9   3      441.66      469.02     45.17 o 
  -9   9   3      259.00      318.50     64.08 o 
  -8   9   3      230.78      251.73     25.72 o 
  -7   9   3      167.25      180.05     26.56 o 
  -6   9   3      600.49      594.33     27.31 o 
  -5   9   3       42.91       62.99     11.62 o 
  -4   9   3     2123.61     2085.00     48.92 o 
  -3   9   3     3420.61     3570.60     75.94 o 
  -2   9   3      220.09      246.41     16.54 o 
  -1   9   3      758.02      721.72     39.05 o 
   0   9   3     2996.41     2980.48     90.06 o 
   1   9   3     3863.06     3681.35    115.51 o 
   2   9   3     1420.76     1373.61     55.52 o 
   3   9   3     2404.82     2312.71     89.32 o 
   4   9   3      140.99      180.27     27.09 o 
   5   9   3        6.01       29.89     22.35 o 
   6   9   3       98.09       85.55     26.63 o 
 -11  10   3       41.37       65.39     30.38 o 
 -10  10   3       33.93       91.44     39.10 o 
  -9  10   3      268.69      289.95     62.27 o 
  -8  10   3     1499.20     1454.62     66.84 o 
  -7  10   3     1140.60     1158.68     56.12 o 
  -6  10   3      263.59      252.63     16.79 o 
  -5  10   3      107.42      140.60     15.28 o 
  -4  10   3     1953.33     2027.28     50.72 o 
  -3  10   3     7995.76     7818.26    144.19 o 
  -2  10   3     4967.60     4929.86    136.99 o 
  -1  10   3      674.09      661.88     61.56 o 
   0  10   3        0.10       53.30     20.07 o 
   1  10   3       37.17       96.29     27.36 o 
   2  10   3       23.73       36.45     18.54 o 
   3  10   3      593.45      486.31     52.59 o 
   4  10   3      617.11      586.57     46.44 o 
   5  10   3        2.52      -18.26     23.31 o 
 -10  11   3      107.25       80.01     25.91 o 
  -9  11   3      412.73      403.17     36.74 o 
  -8  11   3     1209.96     1175.73     58.59 o 
  -7  11   3     1092.31     1126.99     40.16 o 
  -6  11   3      971.96      940.78     33.44 o 
  -5  11   3       58.41      101.09     14.16 o 
  -4  11   3       37.75       17.37      9.96 o 
  -3  11   3      275.26      313.51     30.05 o 
  -2  11   3      986.00     1021.29     52.52 o 
  -1  11   3     3417.20     3583.55    126.17 o 
   0  11   3     1167.35     1160.96     61.77 o 
   1  11   3      742.93      838.17     53.56 o 
   2  11   3      823.89      883.75     50.91 o 
   3  11   3     1331.30     1330.27     72.82 o 
   4  11   3      814.23      748.58     56.35 o 
 -10  12   3        8.38       26.64     22.68 o 
  -9  12   3       79.30      121.98     23.15 o 
  -8  12   3      143.46      189.88     26.76 o 
  -7  12   3     1423.19     1472.99     48.91 o 
  -6  12   3     1440.17     1464.62     49.78 o 
  -5  12   3     1268.84     1349.16     48.79 o 
  -4  12   3      243.06      245.35     50.14 o 
  -3  12   3      264.47      245.66     29.65 o 
  -2  12   3     4138.58     3996.45    133.36 o 
  -1  12   3     2061.07     2141.16     87.43 o 
   0  12   3      383.87      420.21     33.67 o 
   1  12   3        8.37       -6.40     18.94 o 
   2  12   3       78.92       29.23     22.81 o 
   3  12   3       25.84      108.45     60.92 o 
  -9  13   3       38.33      135.12     28.13 o 
  -8  13   3      200.67      191.20     38.07 o 
  -7  13   3      445.67      496.03     30.58 o 
  -6  13   3      358.95      359.52     29.89 o 
  -5  13   3       21.70       33.05     16.23 o 
  -4  13   3        1.11       15.37     17.75 o 
  -3  13   3       20.52       30.44     17.16 o 
  -2  13   3       46.39       48.18     18.06 o 
  -1  13   3      731.90      730.77     51.03 o 
   0  13   3      598.37      653.05     62.27 o 
   1  13   3        4.04       32.55     20.99 o 
   2  13   3      168.88      114.11     44.72 o 
  -8  14   3        6.03       17.55     29.17 o 
  -7  14   3      163.61      130.64     25.50 o 
  -6  14   3      570.41      562.28     38.54 o 
  -5  14   3     1636.78     1527.48     72.77 o 
  -4  14   3      410.40      391.41     36.18 o 
  -3  14   3       14.43        1.15     15.63 o 
  -2  14   3      281.23      203.86     28.38 o 
  -1  14   3      998.55      977.42    129.96 o 
   0  14   3      922.55      896.52     56.44 o 
   1  14   3      354.69      362.64     42.29 o 
  -7  15   3        7.48      -31.10     31.10 o 
  -6  15   3      464.74      494.15     39.10 o 
  -5  15   3      366.86      340.09     45.49 o 
  -4  15   3      353.69      330.98     35.94 o 
  -3  15   3      238.25      248.57     30.79 o 
  -2  15   3        8.45       21.33     23.04 o 
  -1  15   3        2.48       27.58     30.01 o 
   1 -17   4      718.20      770.09     86.21 o 
   2 -17   4      672.47      702.98     71.24 o 
   3 -17   4      182.29      250.50     54.08 o 
   4 -17   4       77.34       75.11     30.46 o 
   5 -17   4      685.51      606.32     70.08 o 
   6 -17   4     1668.00     1711.13     88.82 o 
  -1 -16   4       62.29       64.66     32.26 o 
   0 -16   4      471.29      544.88     59.37 o 
   1 -16   4      588.67      576.37     66.46 o 
   2 -16   4      522.10      562.69     65.82 o 
   3 -16   4       13.01       16.56     16.43 o 
   4 -16   4       13.23       19.07     16.70 o 
   5 -16   4       26.70       29.28     17.42 o 
   6 -16   4       18.84        9.24     22.84 o 
   7 -16   4      221.94      299.14     36.55 o 
   8 -16   4      274.68      252.31     57.43 o 
  -2 -15   4       44.92       44.68     23.58 o 
  -1 -15   4        6.79        7.88     23.75 o 
   0 -15   4      183.47      208.23     26.04 o 
   1 -15   4     1411.18     1338.92     74.21 o 
   2 -15   4     1800.11     1728.62     81.32 o 
   3 -15   4      770.19      702.50     30.66 o 
   4 -15   4       42.99       82.89     21.61 o 
   5 -15   4       26.98       19.49     17.08 o 
   6 -15   4      647.21      748.24     74.53 o 
   7 -15   4      883.53      892.78     51.59 o 
   8 -15   4      656.36      774.61     85.95 o 
   9 -15   4      162.53      182.88     55.37 o 
  -3 -14   4      597.27      501.23     40.09 o 
  -2 -14   4     1576.35     1584.97     76.14 o 
  -1 -14   4     1833.90     1771.34     72.22 o 
   0 -14   4      147.58      116.12     16.55 o 
   1 -14   4      306.06      312.99     32.09 o 
   2 -14   4     3998.07     4025.17     96.17 o 
   3 -14   4     1144.68     1059.16     59.38 o 
   4 -14   4      287.32      308.39     19.43 o 
   5 -14   4      243.73      213.69     16.46 o 
   6 -14   4      398.81      398.89     25.96 o 
   7 -14   4      105.80      131.20     24.35 o 
   8 -14   4      165.76      132.63     31.10 o 
   9 -14   4      207.51      158.74     52.27 o 
  -4 -13   4       73.41      117.77     62.40 o 
  -3 -13   4      191.67      167.72     27.97 o 
  -2 -13   4     1413.74     1438.57     64.36 o 
  -1 -13   4      939.00      886.87     35.38 o 
   0 -13   4      264.35      258.88     26.37 o 
   1 -13   4       10.79       40.78     11.19 o 
   2 -13   4      208.03      189.82     14.91 o 
   3 -13   4      247.07      196.90     15.52 o 
   4 -13   4      434.67      421.35     20.36 o 
   5 -13   4     1746.27     1746.55     47.03 o 
   6 -13   4      991.78      982.57     34.79 o 
   7 -13   4      130.38      157.77     17.75 o 
   8 -13   4     1806.58     1741.12     56.46 o 
   9 -13   4     2881.35     3190.32    186.49 o 
  10 -13   4      285.54      296.58     56.40 o 
  -5 -12   4        4.27       15.84     19.36 o 
  -4 -12   4       20.51       19.04     34.01 o 
  -3 -12   4        3.27       21.52     16.84 o 
  -2 -12   4        4.44       -5.81      9.87 o 
  -1 -12   4      404.53      416.86     21.45 o 
   0 -12   4     2203.60     2138.92     54.81 o 
   1 -12   4     1228.42     1242.48     36.96 o 
   2 -12   4       19.94       21.69     12.72 o 
   3 -12   4     5234.15     5189.84    133.54 o 
   4 -12   4     3926.67     3933.81     79.60 o 
   5 -12   4     5428.13     5346.74    107.25 o 
   6 -12   4      480.52      469.37     21.03 o 
   7 -12   4        1.50        9.43     10.22 o 
   8 -12   4       45.87       57.59     14.31 o 
   9 -12   4       14.43       -4.62     15.24 o 
  10 -12   4      109.51       92.02     37.56 o 
  -6 -11   4      904.03     1052.73     88.53 o 
  -5 -11   4      476.93      499.86     37.44 o 
  -4 -11   4      602.95      576.32     28.02 o 
  -3 -11   4       14.31       67.54     38.03 o 
  -2 -11   4     1348.89     1387.88     42.74 o 
  -1 -11   4      903.29      920.80     30.54 o 
   0 -11   4     2268.05     2307.49     55.10 o 
   1 -11   4     2230.56     2238.83     51.27 o 
   2 -11   4       10.05       18.76     10.67 o 
   3 -11   4     1786.02     1757.10     47.30 o 
   4 -11   4     2117.18     1978.43     42.76 o 
   5 -11   4     1272.05     1253.10     34.21 o 
   6 -11   4      881.04      859.32     27.95 o 
   7 -11   4      652.65      666.27     31.35 o 
   8 -11   4        9.23       18.17     11.56 o 
   9 -11   4      745.39      705.50     88.08 o 
  10 -11   4      902.90      789.53     51.84 o 
  -7 -10   4      156.77      160.55     50.72 o 
  -6 -10   4     1100.87     1084.63     60.00 o 
  -5 -10   4      288.72      300.56     21.33 o 
  -4 -10   4       45.97       87.44     22.77 o 
  -3 -10   4        2.71        2.34      8.65 o 
  -2 -10   4      108.59      128.40     13.35 o 
  -1 -10   4      669.25      666.10     24.41 o 
   0 -10   4     6316.87     6287.50    112.62 o 
   1 -10   4    15032.19    15619.57    250.23 o 
   2 -10   4     2272.92     2320.31     46.98 o 
   3 -10   4      262.20      255.67     12.18 o 
   4 -10   4     6532.90     6365.98    106.16 o 
   5 -10   4     4413.57     4421.87     83.45 o 
   6 -10   4      748.37      731.19     24.84 o 
   7 -10   4      536.05      514.95     22.11 o 
   8 -10   4      286.69      264.42     18.93 o 
   9 -10   4      313.14      344.67     29.23 o 
  10 -10   4        0.26       -5.53     15.67 o 
  -7  -9   4       65.80       66.08     33.17 o 
  -6  -9   4       97.39      123.74     16.90 o 
  -5  -9   4     1166.48     1137.53     52.05 o 
  -4  -9   4     4273.00     4143.39     93.25 o 
  -3  -9   4     7939.90     7895.92    152.82 o 
  -2  -9   4     1187.35     1197.25     32.89 o 
  -1  -9   4       14.10       28.36      8.14 o 
   0  -9   4     4085.54     4186.91     73.00 o 
   1  -9   4     9252.66     9701.02    147.00 o 
   2  -9   4     1014.37     1046.10     21.96 o 
   3  -9   4       51.66       61.82      6.88 o 
   4  -9   4      161.79      148.74      9.28 o 
   5  -9   4      582.85      594.18     19.37 o 
   6  -9   4      169.34      149.98     12.43 o 
   7  -9   4      945.20      925.96     31.95 o 
   8  -9   4     1404.77     1316.94     41.62 o 
   9  -9   4      115.57      120.01     22.88 o 
  10  -9   4      346.97      348.27     30.59 o 
  -8  -8   4     1219.23     1250.70    117.06 o 
  -7  -8   4     1346.41     1346.86     68.20 o 
  -6  -8   4      114.92      165.12     27.42 o 
  -5  -8   4        2.64       16.34     10.69 o 
  -4  -8   4     1177.58     1160.48     35.66 o 
  -3  -8   4      675.63      641.83     22.48 o 
  -2  -8   4      116.17      140.48     11.47 o 
  -1  -8   4       90.18       97.60     14.05 o 
   0  -8   4      723.43      709.19     18.25 o 
   1  -8   4      380.09      374.39     16.19 o 
   2  -8   4     2166.93     2174.88     33.38 o 
   3  -8   4     5126.87     5083.07     71.97 o 
   4  -8   4     2068.22     1986.63     39.62 o 
   5  -8   4     2620.43     2591.73     49.88 o 
   6  -8   4     3094.64     3116.34     83.72 o 
   7  -8   4     7357.19     7225.82    159.89 o 
   8  -8   4     4597.29     4535.03    102.42 o 
   9  -8   4      189.92      210.13     35.88 o 
  10  -8   4       19.36       27.77     52.66 o 
  11  -8   4       33.05       39.42     22.59 o 
  -8  -7   4        1.17       -3.48     16.24 o 
  -7  -7   4       27.00       26.13     20.20 o 
  -6  -7   4       40.35       60.69     12.79 o 
  -5  -7   4       30.11       61.04     11.15 o 
  -4  -7   4     1358.90     1298.41     35.51 o 
  -3  -7   4     1747.57     1727.77     39.69 o 
  -2  -7   4       11.93       16.11      6.84 o 
  -1  -7   4     1482.46     1575.08     30.40 o 
   0  -7   4     2411.49     2341.29     37.58 o 
   1  -7   4     3016.39     3023.31     46.90 o 
   2  -7   4     8472.54     8577.93    166.01 o 
   3  -7   4    21430.95    20622.28    249.40 o 
   4  -7   4     7912.47     7844.00    112.54 o 
   5  -7   4      316.94      335.95     36.02 o 
   6  -7   4      292.48      302.27     18.99 o 
   7  -7   4       13.81       46.57     10.82 o 
   8  -7   4      132.38      117.89     14.74 o 
   9  -7   4      544.49      529.97     39.36 o 
  10  -7   4      710.95      695.87     42.94 o 
  11  -7   4        0.15      -11.26     20.39 o 
  -9  -6   4       24.74       -8.06     20.27 o 
  -8  -6   4     1251.49     1238.61    107.51 o 
  -7  -6   4     3359.55     3498.20    122.47 o 
  -6  -6   4     1628.49     1597.69     53.61 o 
  -5  -6   4      486.82      549.38     22.05 o 
  -4  -6   4     1336.07     1330.34     34.26 o 
  -3  -6   4     7396.16     7640.59    122.99 o 
  -2  -6   4      224.77      204.72     10.32 o 
  -1  -6   4     2949.82     3087.88     46.04 o 
   0  -6   4       90.27      113.06      5.45 o 
   1  -6   4      152.83      137.31      7.15 o 
   2  -6   4     3377.87     3318.76     38.04 o 
   3  -6   4    20304.60    21207.92    248.62 o 
   4  -6   4     9597.92     9584.99    132.36 o 
   5  -6   4       51.54       70.82     21.32 o 
   6  -6   4      107.37       91.05     14.71 o 
   7  -6   4     1083.32     1158.76     38.92 o 
   8  -6   4     3083.19     2947.88     74.59 o 
   9  -6   4      543.42      431.12     35.92 o 
  10  -6   4      569.38      473.79     53.95 o 
  11  -6   4       48.14       84.94     42.14 o 
  -9  -5   4       25.07       47.87     23.46 o 
  -8  -5   4      462.23      469.11     76.14 o 
  -7  -5   4      769.58      752.92     43.75 o 
  -6  -5   4      211.50      191.10     18.34 o 
  -5  -5   4      379.64      388.40     16.86 o 
  -4  -5   4     1002.32      994.18     25.40 o 
  -3  -5   4      865.73      834.72     25.92 o 
  -2  -5   4     9104.91     9482.30    127.12 o 
  -1  -5   4    18651.52    19058.63    220.15 o 
   0  -5   4    30631.80    31753.88    373.15 o 
   1  -5   4        2.26        2.30      5.64 o 
   2  -5   4        2.59       12.30      4.74 o 
   3  -5   4    35045.21    34726.39    416.97 o 
   4  -5   4    11835.33    11679.96    157.79 o 
   5  -5   4      256.47      269.07     20.17 o 
   6  -5   4       66.78       87.31     13.98 o 
   7  -5   4        1.42       12.01     12.84 o 
   8  -5   4       52.87       55.22     11.30 o 
   9  -5   4      104.47      125.17     25.94 o 
  10  -5   4      365.09      333.58     32.35 o 
 -10  -4   4        5.01        8.50     20.60 o 
  -9  -4   4      128.71      136.63     28.34 o 
  -8  -4   4      100.68       93.88     28.91 o 
  -7  -4   4     1032.35     1064.28     49.97 o 
  -6  -4   4     7277.12     6831.66    120.29 o 
  -5  -4   4    16407.08    16201.68    251.11 o 
  -4  -4   4    18036.53    18148.78    384.53 o 
  -3  -4   4      280.42      267.95      9.95 o 
  -2  -4   4     5239.08     5479.74    120.93 o 
  -1  -4   4    12018.76    11848.87    123.83 o 
   0  -4   4      516.24      503.39     17.72 o 
   1  -4   4     1215.91     1203.38    189.07 o 
   2  -4   4     3893.08     3988.29     72.03 o 
   3  -4   4      634.31      688.63     13.62 o 
   4  -4   4     2981.85     3134.85     53.30 o 
   5  -4   4     3201.24     3225.55     57.99 o 
   6  -4   4     2853.39     2883.35     62.53 o 
   7  -4   4      149.87      150.28     14.78 o 
   8  -4   4     1673.45     1710.58     50.93 o 
   9  -4   4     1000.48      927.35     50.98 o 
  10  -4   4     1523.22     1376.90     71.05 o 
 -10  -3   4      346.76      281.14     65.82 o 
  -9  -3   4     1367.44     1409.16     70.49 o 
  -8  -3   4      347.26      313.84     29.83 o 
  -7  -3   4      135.10      139.12     19.91 o 
  -6  -3   4      114.36      149.74     32.77 o 
  -5  -3   4      407.02      403.93     23.04 o 
  -4  -3   4       55.67       71.20      7.00 o 
  -3  -3   4      627.11      636.24     19.15 o 
  -2  -3   4      521.62      515.82     12.77 o 
  -1  -3   4     1769.02     1683.15     19.76 o 
   0  -3   4     1975.97     2316.53     37.31 o 
   1  -3   4      171.94      223.81      3.65 o 
   2  -3   4    11523.66    11458.43    118.46 o 
   3  -3   4     1946.70     2091.22     32.16 o 
   4  -3   4    18014.89    17849.19    246.49 o 
   5  -3   4    10642.86    10922.02    174.96 o 
   6  -3   4     9473.84     9954.84    296.63 o 
   7  -3   4     2485.72     2617.50     64.01 o 
   8  -3   4        3.98        8.41      9.09 o 
   9  -3   4       15.44       31.56     19.62 o 
  10  -3   4       53.45      117.56     37.69 o 
 -10  -2   4       13.79       26.60     19.47 o 
  -9  -2   4      268.67      284.75     36.98 o 
  -8  -2   4       73.87      138.96     20.85 o 
  -7  -2   4      144.85      152.46     28.07 o 
  -6  -2   4     1067.72      946.22     30.70 o 
  -5  -2   4    17628.13    17643.31    217.83 o 
  -4  -2   4     3604.97     3352.79     44.47 o 
  -3  -2   4     5821.49     5930.23     68.78 o 
  -2  -2   4      207.50      185.57     19.23 o 
  -1  -2   4      788.68      704.77     10.22 o 
   0  -2   4     1041.77      883.51     11.98 o 
   1  -2   4      235.06      195.59     26.24 o 
   2  -2   4    10929.37    11158.22    145.46 o 
   3  -2   4     1086.34     1064.78     22.37 o 
   4  -2   4     2291.05     2232.40     68.42 o 
   5  -2   4      740.03      780.66     23.40 o 
   6  -2   4     1962.82     2085.07     80.98 o 
   7  -2   4      313.07      326.15     28.17 o 
   8  -2   4       49.57       56.37     12.99 o 
   9  -2   4      181.01      198.65     28.84 o 
  10  -2   4      147.00      165.38     31.77 o 
 -11  -1   4       45.62      147.39     33.03 o 
 -10  -1   4      233.13      258.16     31.97 o 
  -9  -1   4     2834.87     2815.90    108.94 o 
  -8  -1   4     1753.90     1815.66     66.45 o 
  -7  -1   4     1093.07     1110.43     72.34 o 
  -6  -1   4       43.32       54.51     12.37 o 
  -5  -1   4     2651.30     2433.81     93.90 o 
  -4  -1   4     5611.45     5533.71     60.30 o 
  -3  -1   4       40.75       46.63      3.78 o 
  -2  -1   4      515.70      548.09      9.63 o 
  -1  -1   4      706.06      702.67     13.82 o 
   0  -1   4     8428.17     8185.98     79.14 o 
   1  -1   4      488.25      508.72     19.38 o 
   2  -1   4    17530.33    18333.91    338.67 o 
   3  -1   4     7041.47     7679.27    159.35 o 
   4  -1   4      125.49      130.27     11.94 o 
   5  -1   4     1242.09     1295.60     34.06 o 
   6  -1   4     6386.44     6757.85    132.16 o 
   7  -1   4     3758.45     3780.21    113.03 o 
   8  -1   4      103.59      104.49     14.71 o 
   9  -1   4      130.71      144.56     26.42 o 
  10  -1   4        0.05        5.00     19.73 o 
 -11   0   4        0.30     1308.28    742.60 o 
 -10   0   4      207.73      180.01     25.49 o 
  -9   0   4      144.18      140.70     25.78 o 
  -8   0   4      232.47      260.32     27.45 o 
  -7   0   4        0.34       33.51     24.91 o 
  -6   0   4      620.18      611.58     28.70 o 
  -5   0   4      239.10      238.69     16.30 o 
  -4   0   4     9333.62     9388.88     90.48 o 
  -3   0   4    34793.32    33227.75    333.70 o 
  -2   0   4    83005.01    80213.84    824.64 o 
  -1   0   4     8366.12     8632.93    175.65 o 
   0   0   4     2894.84     2784.64     42.05 o 
   1   0   4     3922.48     3915.21     45.84 o 
   2   0   4    14928.17    14907.32    175.17 o 
   3   0   4     1014.39     1014.69     21.30 o 
   4   0   4       73.60       74.25     11.26 o 
   5   0   4     1107.76     1118.87     30.66 o 
   6   0   4        6.21       26.69     10.82 o 
   7   0   4      782.13      847.47     31.76 o 
   8   0   4      295.94      279.72     20.83 o 
   9   0   4       86.63      190.97     62.34 o 
  10   0   4       24.53      614.83     79.24 o 
 -11   1   4       74.00       76.02     30.33 o 
 -10   1   4       24.24       44.75     69.05 o 
  -9   1   4      645.62      773.73     44.47 o 
  -8   1   4     1114.88     1083.27    181.97 o 
  -7   1   4     4608.64     4527.39    127.81 o 
  -6   1   4    14600.82    14765.28    322.17 o 
  -5   1   4     3963.46     3602.62    163.13 o 
  -4   1   4     1192.34     1162.78     26.78 o 
  -3   1   4    11830.14    12128.87    128.92 o 
  -2   1   4     7451.37     7818.16    107.88 o 
  -1   1   4      295.06      283.79      8.18 o 
   0   1   4      380.41      353.11     12.01 o 
   1   1   4     5285.76     5407.24     59.63 o 
   2   1   4     1916.67     1903.10     27.91 o 
   3   1   4     2283.42     2304.75     44.60 o 
   4   1   4     6076.76     6218.61    120.54 o 
   5   1   4     5674.25     5725.69    107.19 o 
   6   1   4      610.64      603.02     26.09 o 
   7   1   4     3752.63     3782.36     90.49 o 
   8   1   4     2285.52     2203.51     64.75 o 
   9   1   4      737.94      906.76     78.60 o 
 -11   2   4      422.69      490.29     44.51 o 
 -10   2   4      135.55      147.70     30.03 o 
  -9   2   4      199.35      225.41     64.01 o 
  -8   2   4       70.18      110.21     21.75 o 
  -7   2   4       54.17      110.97     17.79 o 
  -6   2   4        0.28        1.06     11.74 o 
  -5   2   4      691.63      733.19     33.68 o 
  -4   2   4      530.30      487.64     22.01 o 
  -3   2   4     2642.61     2604.39     49.16 o 
  -2   2   4    37533.89    36150.91    401.18 o 
  -1   2   4     3235.37     3223.06     56.16 o 
   0   2   4       99.02      133.07      9.44 o 
   1   2   4    11003.60    11310.62    169.32 o 
   2   2   4      650.76      697.65     13.74 o 
   3   2   4      895.90      920.70     19.63 o 
   4   2   4     2819.50     2817.78     53.13 o 
   5   2   4     2162.21     2081.94     46.81 o 
   6   2   4      314.39      352.35     19.38 o 
   7   2   4        0.61        5.72     10.21 o 
   8   2   4       13.12       34.97     30.97 o 
   9   2   4        6.85      -21.42     33.30 o 
 -11   3   4      156.51      139.92     26.86 o 
 -10   3   4      737.87      718.15     48.54 o 
  -9   3   4       36.21       66.93     27.88 o 
  -8   3   4      357.30      391.47     63.88 o 
  -7   3   4     1977.22     2102.25    108.09 o 
  -6   3   4    11361.66    11641.54    254.52 o 
  -5   3   4     4050.27     3912.62     44.23 o 
  -4   3   4     3550.67     3468.20     46.61 o 
  -3   3   4        2.75        9.87      7.86 o 
  -2   3   4     4526.44     4770.60     98.98 o 
  -1   3   4     2437.43     2415.22     30.74 o 
   0   3   4     1191.02     1214.92     13.83 o 
   1   3   4     1742.19     1739.99     50.98 o 
   2   3   4     1988.07     2057.64     27.60 o 
   3   3   4     1726.70     1768.15     29.97 o 
   4   3   4       78.33       96.05      8.83 o 
   5   3   4     2965.77     2939.09     61.88 o 
   6   3   4      335.05      314.01     24.25 o 
   7   3   4       28.76       64.86     19.55 o 
   8   3   4      102.23       65.43     36.14 o 
 -11   4   4     1244.87     1310.22     73.34 o 
 -10   4   4     1757.93     1709.27     76.47 o 
  -9   4   4      554.61      594.91     38.88 o 
  -8   4   4      345.84      340.16     47.62 o 
  -7   4   4      666.99      632.62     48.14 o 
  -6   4   4      344.66      371.32     24.20 o 
  -5   4   4     1435.85     1369.01     46.34 o 
  -4   4   4        0.42        3.47      6.63 o 
  -3   4   4     1268.73     1295.20     24.31 o 
  -2   4   4     4102.41     4298.73    142.86 o 
  -1   4   4    14076.91    14267.45    249.54 o 
   0   4   4     8950.42     8035.43    930.96 o 
   1   4   4    13914.73    14408.36    835.97 o 
   2   4   4      897.51      973.20     37.88 o 
   3   4   4      231.09      223.99     11.27 o 
   4   4   4      799.77      802.52     21.21 o 
   5   4   4     2605.55     2509.20     80.54 o 
   6   4   4      588.64      663.69     56.14 o 
   7   4   4       78.32       54.65     18.84 o 
   8   4   4       26.29       86.21     33.04 o 
 -11   5   4       21.79        0.93     19.31 o 
 -10   5   4       32.65      123.26     25.39 o 
  -9   5   4       28.86       33.15     16.27 o 
  -8   5   4     1376.99     1411.08     54.95 o 
  -7   5   4      331.91      343.99     27.62 o 
  -6   5   4      680.28      654.82     26.81 o 
  -5   5   4     4718.94     4711.96     71.86 o 
  -4   5   4     9789.13     9378.67    190.51 o 
  -3   5   4    31498.09    31447.90    419.37 o 
  -2   5   4        5.46       25.15      7.18 o 
  -1   5   4    10810.19    10813.76    210.67 o 
   0   5   4    16334.64    16004.91    315.52 o 
   1   5   4     6413.17     6399.45    144.02 o 
   2   5   4      600.97      680.93     31.81 o 
   3   5   4      138.84      132.87     29.30 o 
   4   5   4      747.84      765.99     67.05 o 
   5   5   4      761.26      765.65     41.28 o 
   6   5   4     1455.66     1438.31     68.68 o 
   7   5   4      724.25      717.19     47.49 o 
   8   5   4      220.93      258.25     56.27 o 
 -11   6   4      178.02      138.87     29.46 o 
 -10   6   4     1022.19     1177.16     64.24 o 
  -9   6   4     1681.68     1667.23     76.26 o 
  -8   6   4     1388.49     1479.40     85.24 o 
  -7   6   4      439.60      412.96     26.71 o 
  -6   6   4        2.68       -6.27     15.16 o 
  -5   6   4     1954.79     1860.95     37.89 o 
  -4   6   4     6180.82     6221.24    105.46 o 
  -3   6   4     1810.43     1831.49     35.38 o 
  -2   6   4      669.44      681.17     17.25 o 
  -1   6   4        3.98       11.28     15.14 o 
   0   6   4      488.86      484.50     27.23 o 
   1   6   4    10275.68    10097.67    232.30 o 
   2   6   4     3543.25     3448.50     97.62 o 
   3   6   4     3087.96     3107.05     95.34 o 
   4   6   4     1251.96     1254.77     78.60 o 
   5   6   4      427.23      459.69     34.18 o 
   6   6   4     1302.24     1325.76    116.60 o 
   7   6   4      856.32      846.05     59.09 o 
 -11   7   4       55.96       76.67     58.40 o 
 -10   7   4       20.27        6.72     34.52 o 
  -9   7   4      174.42      138.68     26.97 o 
  -8   7   4      414.20      414.97     82.15 o 
  -7   7   4     1358.13     1335.28     49.75 o 
  -6   7   4        2.10        1.83      7.81 o 
  -5   7   4       65.01       71.26     12.39 o 
  -4   7   4     2571.80     2695.41     54.69 o 
  -3   7   4    12345.58    12025.88    253.60 o 
  -2   7   4     5626.74     5641.49     83.56 o 
  -1   7   4      547.28      513.31     60.21 o 
   0   7   4      659.79      624.17     29.74 o 
   1   7   4     1101.50     1064.88     88.08 o 
   2   7   4     1482.25     1501.93     56.59 o 
   3   7   4      718.20      610.99     39.28 o 
   4   7   4      125.71      142.45     24.95 o 
   5   7   4       94.29      192.45     27.69 o 
   6   7   4        7.52       42.45     20.09 o 
 -11   8   4      430.23      443.28     44.45 o 
 -10   8   4      220.10      231.33     51.37 o 
  -9   8   4      968.16      966.15     52.51 o 
  -8   8   4     4393.39     4482.15    140.98 o 
  -7   8   4     3997.28     3882.16     76.72 o 
  -6   8   4      291.32      311.77     20.39 o 
  -5   8   4       46.42       86.22     10.77 o 
  -4   8   4      792.55      815.84     24.54 o 
  -3   8   4      229.69      268.31     32.34 o 
  -2   8   4      414.75      415.41     13.69 o 
  -1   8   4       40.02       83.00     16.09 o 
   0   8   4        7.95       -0.45     14.07 o 
   1   8   4     2344.29     2296.23    106.21 o 
   2   8   4     1698.33     1646.74     64.68 o 
   3   8   4      439.94      488.24     34.91 o 
   4   8   4      730.30      681.68     43.65 o 
   5   8   4       22.02        8.05     31.62 o 
   6   8   4       61.61       47.55     22.20 o 
 -11   9   4     1184.01     1212.42     81.50 o 
 -10   9   4      491.49      556.13     45.90 o 
  -9   9   4      258.14      290.46     34.04 o 
  -8   9   4       29.26       58.87     20.53 o 
  -7   9   4      545.70      586.48     22.35 o 
  -6   9   4     1141.92     1125.94     33.74 o 
  -5   9   4     2061.30     2048.77     51.86 o 
  -4   9   4      384.17      378.66     18.69 o 
  -3   9   4     1738.99     1691.03     57.34 o 
  -2   9   4     2912.13     2880.24     88.59 o 
  -1   9   4     5205.51     5113.83    147.72 o 
   0   9   4      891.34      830.81     63.43 o 
   1   9   4      166.35      174.50     36.33 o 
   2   9   4     2863.83     2885.38    113.51 o 
   3   9   4     1637.96     1594.34     75.82 o 
   4   9   4      423.90      432.53     35.82 o 
   5   9   4      133.07      173.98     51.11 o 
 -10  10   4      106.30      130.05     37.23 o 
  -9  10   4      195.83      176.29     28.48 o 
  -8  10   4      355.04      358.20     42.40 o 
  -7  10   4     2284.20     2239.12     74.97 o 
  -6  10   4     1265.73     1278.22     39.42 o 
  -5  10   4     1336.47     1260.40     38.79 o 
  -4  10   4     1123.26     1140.23     36.07 o 
  -3  10   4      152.86      140.32     45.04 o 
  -2  10   4     3756.34     3651.95    114.48 o 
  -1  10   4     4547.59     4396.27    136.44 o 
   0  10   4      440.67      460.18     32.21 o 
   1  10   4      126.91      127.50     21.07 o 
   2  10   4       55.59       94.92     23.94 o 
   3  10   4      267.06      335.74     38.05 o 
   4  10   4      687.20      642.21     50.00 o 
 -10  11   4     1274.49     1280.25     73.90 o 
  -9  11   4      510.58      542.33     53.95 o 
  -8  11   4       54.27       57.34     19.83 o 
  -7  11   4       27.90       39.84     13.28 o 
  -6  11   4      283.56      301.21     20.60 o 
  -5  11   4       25.32       26.15     11.88 o 
  -4  11   4      199.05      193.81     15.29 o 
  -3  11   4       25.35       78.16     18.81 o 
  -2  11   4        3.84      -11.08     15.38 o 
  -1  11   4     1461.33     1535.22     69.96 o 
   0  11   4     3193.32     3307.73    122.43 o 
   1  11   4     1097.27     1096.05     61.44 o 
   2  11   4      514.55      450.24     38.86 o 
   3  11   4      157.46      187.23     33.75 o 
 -10  12   4        5.43       30.13     24.65 o 
  -9  12   4      163.00      207.50     34.76 o 
  -8  12   4      178.29      167.09     26.53 o 
  -7  12   4      332.01      329.27     27.45 o 
  -6  12   4     1379.79     1441.92     49.01 o 
  -5  12   4     2058.61     2039.95     80.27 o 
  -4  12   4     3303.52     3278.02    155.13 o 
  -3  12   4      939.37      912.35     49.87 o 
  -2  12   4       30.29       75.26     21.35 o 
  -1  12   4      281.05      275.85     35.59 o 
   0  12   4      158.62      220.95     81.24 o 
   1  12   4      295.78      344.43     38.00 o 
   2  12   4        2.35       -8.40     19.70 o 
   3  12   4        0.59       25.94     41.11 o 
  -9  13   4     1932.10     2027.91    161.00 o 
  -8  13   4     1623.25     1616.04     84.07 o 
  -7  13   4       40.42       74.24     38.73 o 
  -6  13   4      397.03      436.25     33.01 o 
  -5  13   4        0.49      -17.01     17.01 o 
  -4  13   4      330.40      416.85     34.92 o 
  -3  13   4      275.70      217.45     58.40 o 
  -2  13   4      287.07      286.27     35.58 o 
  -1  13   4        0.91        3.88     16.97 o 
   0  13   4      653.17      661.50     49.82 o 
   1  13   4      525.44      534.97     47.81 o 
  -8  14   4      278.26      291.67     53.04 o 
  -7  14   4      270.97      313.22     44.65 o 
  -6  14   4       22.63       67.79     21.16 o 
  -5  14   4      336.53      350.39     38.36 o 
  -4  14   4      933.82     1006.71     63.28 o 
  -3  14   4     1022.64     1033.16     64.38 o 
  -2  14   4      585.82      618.96     47.93 o 
  -1  14   4       15.85       -9.78     22.21 o 
   0  14   4      229.30      206.89     32.44 o 
  -7  15   4      750.43      805.71     80.27 o 
  -6  15   4       59.42      102.05     49.75 o 
  -5  15   4        1.05        8.68     20.12 o 
  -4  15   4       65.79       45.65     25.82 o 
  -3  15   4      389.28      385.86     67.69 o 
  -2  15   4       88.47      156.33     34.43 o 
   0 -17   5       27.72       68.14     33.94 o 
   1 -17   5      429.00      488.61     72.92 o 
   2 -17   5     1442.18     1499.53    107.38 o 
   3 -17   5     1967.18     1815.85    129.06 o 
   4 -17   5     1061.91     1060.47     65.70 o 
   5 -17   5      297.29      319.24     93.24 o 
   6 -17   5      138.52      149.68     64.46 o 
  -1 -16   5     1153.61     1177.79     93.44 o 
   0 -16   5      241.12      225.85     43.62 o 
   1 -16   5       37.85       37.30     33.43 o 
   2 -16   5      237.01      235.79     28.32 o 
   3 -16   5       45.01       55.73     25.94 o 
   4 -16   5       44.71       66.06     40.78 o 
   5 -16   5        1.64       52.24     21.88 o 
   6 -16   5       13.21       29.52     18.26 o 
   7 -16   5        6.41       24.43     21.08 o 
   8 -16   5      304.11      354.78     68.79 o 
  -3 -15   5        0.93       73.05     38.85 o 
  -2 -15   5       27.03      -20.39     25.17 o 
  -1 -15   5      167.50      189.97     44.91 o 
   0 -15   5      374.61      389.50     55.11 o 
   1 -15   5       36.77       18.82     16.11 o 
   2 -15   5      359.40      374.42     33.78 o 
   3 -15   5     1001.80     1037.31    103.50 o 
   4 -15   5     2216.22     2124.43     93.44 o 
   5 -15   5     1256.16     1274.99     62.76 o 
   6 -15   5      199.27      307.89     33.83 o 
   7 -15   5      104.87      116.29     22.78 o 
   8 -15   5      355.71      444.86     68.40 o 
  -4 -14   5       56.74       17.29     30.20 o 
  -3 -14   5        1.07      -16.78     16.78 o 
  -2 -14   5      196.84      230.37     37.23 o 
  -1 -14   5      796.72      791.99     39.25 o 
   0 -14   5     1984.11     1925.71     56.69 o 
   1 -14   5     2104.16     2016.08     55.88 o 
   2 -14   5       78.12       87.70     13.85 o 
   3 -14   5      132.16      165.74     23.49 o 
   4 -14   5     1193.67     1170.79     52.31 o 
   5 -14   5     1958.64     1939.17     75.97 o 
   6 -14   5      179.42      185.15     23.16 o 
   7 -14   5      128.63      126.62     25.61 o 
   8 -14   5        6.88       15.59     18.83 o 
   9 -14   5        6.61       62.34     44.01 o 
  -5 -13   5      498.13      468.78     45.82 o 
  -4 -13   5      283.77      361.51     74.47 o 
  -3 -13   5      264.34      227.69     26.84 o 
  -2 -13   5      148.16      170.94     18.66 o 
  -1 -13   5      413.61      372.91     23.06 o 
   0 -13   5     1075.00     1112.80     40.41 o 
   1 -13   5      651.54      655.71     26.60 o 
   2 -13   5        0.17       11.34      8.37 o 
   3 -13   5        0.80       13.66     18.20 o 
   4 -13   5      723.21      682.08     34.71 o 
   5 -13   5     2605.43     2361.87    120.40 o 
   6 -13   5     2566.63     2418.62     86.60 o 
   7 -13   5     2001.39     1840.64     79.06 o 
   8 -13   5      480.49      470.97     40.91 o 
   9 -13   5      313.82      294.77     62.72 o 
  -5 -12   5        2.10       15.11     18.92 o 
  -4 -12   5        7.33       98.73     64.53 o 
  -3 -12   5       59.93       99.23     36.77 o 
  -2 -12   5      224.35      207.86     16.21 o 
  -1 -12   5        0.95       -9.43     10.59 o 
   0 -12   5     2158.57     2150.92     54.24 o 
   1 -12   5    12590.46    13088.46    239.22 o 
   2 -12   5     5677.12     5723.37    125.94 o 
   3 -12   5      370.00      387.27     27.40 o 
   4 -12   5       64.74       74.11     18.35 o 
   5 -12   5     2112.57     2181.90     51.93 o 
   6 -12   5      890.98      857.11     55.32 o 
   7 -12   5      173.95      189.92     15.63 o 
   8 -12   5       11.48       36.47     37.95 o 
   9 -12   5      120.42      130.74     37.30 o 
  10 -12   5        4.93       30.97     31.36 o 
  -6 -11   5        0.84       21.94     26.46 o 
  -5 -11   5      399.95      396.14     52.61 o 
  -4 -11   5     2380.90     2335.74     68.42 o 
  -3 -11   5     2495.94     2610.12     73.21 o 
  -2 -11   5      318.70      383.68     21.07 o 
  -1 -11   5       55.13       62.54     13.67 o 
   0 -11   5      893.94      887.35     28.24 o 
   1 -11   5     1875.71     1910.40     45.31 o 
   2 -11   5      125.68      123.97     12.67 o 
   3 -11   5      150.91      152.57     10.32 o 
   4 -11   5        0.50        3.91      8.83 o 
   5 -11   5     1240.22     1155.20     34.25 o 
   6 -11   5     2775.14     2745.86     63.31 o 
   7 -11   5     2398.70     2345.04     61.07 o 
   8 -11   5     1704.38     1606.14     49.40 o 
   9 -11   5       13.05       73.87     26.78 o 
  10 -11   5      122.45      129.19     40.40 o 
  -7 -10   5      590.14      603.86     66.98 o 
  -6 -10   5       32.38       42.61     15.05 o 
  -5 -10   5       10.78       21.41     20.46 o 
  -4 -10   5        0.26       -3.98     22.07 o 
  -3 -10   5      139.51      147.39     23.15 o 
  -2 -10   5     1423.34     1468.69     40.48 o 
  -1 -10   5      431.27      470.86     29.58 o 
   0 -10   5        2.46       45.79     25.00 o 
   1 -10   5     3447.22     3629.52     64.03 o 
   2 -10   5     8864.59     8779.14    199.63 o 
   3 -10   5     9101.44     8861.23    130.55 o 
   4 -10   5     1958.63     1889.48     37.91 o 
   5 -10   5      555.13      504.14     35.60 o 
   6 -10   5     1248.84     1188.46     33.02 o 
   7 -10   5      636.57      623.75     24.89 o 
   8 -10   5     1512.62     1434.29     45.35 o 
   9 -10   5        0.20       26.15     31.30 o 
  10 -10   5       35.71       59.13     22.28 o 
  -7  -9   5      692.79      740.65     51.25 o 
  -6  -9   5      839.94      893.15     38.40 o 
  -5  -9   5      160.33      169.99     18.47 o 
  -4  -9   5     1481.37     1436.09     42.31 o 
  -3  -9   5     4347.42     4466.15    119.34 o 
  -2  -9   5      355.80      389.02     27.63 o 
  -1  -9   5     2199.71     2216.61     44.93 o 
   0  -9   5     1343.09     1350.39     28.77 o 
   1  -9   5     1549.49     1680.89     65.35 o 
   2  -9   5     1203.81     1226.34     22.05 o 
   3  -9   5     2160.18     2081.15     54.06 o 
   4  -9   5     1060.11     1027.24     40.17 o 
   5  -9   5      194.71      192.27     11.72 o 
   6  -9   5      567.17      535.98     43.29 o 
   7  -9   5      347.78      353.84     20.33 o 
   8  -9   5      787.40      721.05     29.05 o 
   9  -9   5     1249.86     1201.16     55.66 o 
  10  -9   5      769.47      718.28     46.37 o 
  -8  -8   5      477.09      482.55     59.11 o 
  -7  -8   5     2008.46     1962.23     86.53 o 
  -6  -8   5     1485.03     1425.48     74.41 o 
  -5  -8   5     1252.92     1282.51     41.79 o 
  -4  -8   5      249.62      265.73     25.92 o 
  -3  -8   5       81.55      100.04     14.12 o 
  -2  -8   5       26.19       45.86      8.22 o 
  -1  -8   5        6.23       22.68      9.24 o 
   0  -8   5      729.10      697.46     16.09 o 
   1  -8   5      698.72      729.07     14.72 o 
   2  -8   5        5.99       14.88      6.97 o 
   3  -8   5     3688.75     3511.89     50.38 o 
   4  -8   5    12328.22    12382.03    177.24 o 
   5  -8   5     2820.06     2825.66    164.56 o 
   6  -8   5      696.86      671.04     22.94 o 
   7  -8   5       13.25        7.72      9.45 o 
   8  -8   5     2329.93     2336.96     62.85 o 
   9  -8   5     1377.12     1311.81     62.59 o 
  10  -8   5      259.32      235.37     33.51 o 
  -8  -7   5       40.87       37.81     25.68 o 
  -7  -7   5       20.84       58.88     20.53 o 
  -6  -7   5      174.74      221.32     17.15 o 
  -5  -7   5     1443.37     1366.43     38.24 o 
  -4  -7   5      876.06      876.92     29.08 o 
  -3  -7   5      280.58      285.58     14.79 o 
  -2  -7   5      254.46      215.26     11.53 o 
  -1  -7   5     6173.74     6431.11     93.65 o 
   0  -7   5    10673.82    10765.71    133.50 o 
   1  -7   5     3524.89     3686.35     45.88 o 
   2  -7   5      161.45      175.46      8.77 o 
   3  -7   5     1868.25     1809.96     28.28 o 
   4  -7   5     8726.03     8894.09    451.68 o 
   5  -7   5      970.15      987.73     24.05 o 
   6  -7   5      298.39      312.01     27.09 o 
   7  -7   5      249.19      269.85     18.10 o 
   8  -7   5      110.15      121.46     16.26 o 
   9  -7   5      602.13      597.29     38.99 o 
  10  -7   5      865.65      839.59     56.26 o 
  -9  -6   5      185.26      184.53     30.26 o 
  -8  -6   5      124.62      122.74     27.52 o 
  -7  -6   5      126.52      156.42     22.09 o 
  -6  -6   5      617.68      546.42     22.78 o 
  -5  -6   5    13916.41    13554.61    241.75 o 
  -4  -6   5     3810.12     3883.82     75.44 o 
  -3  -6   5      205.02      222.84     27.25 o 
  -2  -6   5       63.73       88.92      8.07 o 
  -1  -6   5      669.70      660.26     14.29 o 
   0  -6   5       47.55       46.59      5.35 o 
   1  -6   5     2306.95     2388.85    124.22 o 
   2  -6   5     3016.24     2899.46     72.69 o 
   3  -6   5      290.59      320.80     20.42 o 
   4  -6   5     5551.91     5450.06     90.91 o 
   5  -6   5    10291.84    10190.65    162.09 o 
   6  -6   5     6793.90     6365.76    117.03 o 
   7  -6   5      511.36      552.41     22.97 o 
   8  -6   5     1057.11      997.94     35.57 o 
   9  -6   5      460.53      479.59     34.92 o 
  10  -6   5      611.13      662.20     48.47 o 
  -9  -5   5      338.42      311.96     55.30 o 
  -8  -5   5      171.36      141.23     24.36 o 
  -7  -5   5        6.51       -6.29     13.35 o 
  -6  -5   5        3.70       -1.28      9.04 o 
  -5  -5   5      384.68      348.36     15.53 o 
  -4  -5   5     3716.83     3792.07     69.33 o 
  -3  -5   5       18.91       35.75     10.52 o 
  -2  -5   5       10.20       18.29     11.90 o 
  -1  -5   5     5885.51     5808.62     70.17 o 
   0  -5   5    11325.77    11686.63    147.10 o 
   1  -5   5     7662.54     7353.70    784.03 o 
   2  -5   5    20807.30    21054.82    348.88 o 
   3  -5   5      675.32      614.32     12.63 o 
   4  -5   5     5471.08     5312.37     87.02 o 
   5  -5   5     1415.03     1346.53     30.97 o 
   6  -5   5     1261.53     1294.65     35.25 o 
   7  -5   5      537.46      569.95     41.86 o 
   8  -5   5      122.80      161.14     17.12 o 
   9  -5   5        8.48      -13.61     16.53 o 
  10  -5   5       53.90       96.81     26.18 o 
 -10  -4   5       20.92       28.21     22.20 o 
  -9  -4   5      644.54      624.88     60.14 o 
  -8  -4   5      896.13      878.61     45.72 o 
  -7  -4   5      250.60      289.58     28.33 o 
  -6  -4   5       31.61       20.52     13.59 o 
  -5  -4   5     8022.50     7768.65    178.73 o 
  -4  -4   5    41494.82    41861.77    752.80 o 
  -3  -4   5     4177.26     4035.03     98.20 o 
  -2  -4   5     5989.46     6102.10     77.84 o 
  -1  -4   5      500.66      501.71      9.57 o 
   0  -4   5        6.53       16.71      5.25 o 
   1  -4   5       49.64       59.36     10.52 o 
   2  -4   5     3767.56     4082.60     68.59 o 
   3  -4   5     1927.02     1798.91     29.16 o 
   4  -4   5      641.37      691.37     34.95 o 
   5  -4   5      120.27      113.36     14.04 o 
   6  -4   5     1688.89     1811.93     46.13 o 
   7  -4   5     2441.08     2608.04     65.51 o 
   8  -4   5      162.74      152.31     16.31 o 
   9  -4   5      197.12      239.54     80.34 o 
  10  -4   5       31.08       35.65     57.04 o 
 -10  -3   5      275.57      310.43     60.53 o 
  -9  -3   5     1526.62     1666.49     82.97 o 
  -8  -3   5     1595.41     1648.10    155.77 o 
  -7  -3   5      792.03      819.91     42.21 o 
  -6  -3   5      730.22      678.07     45.17 o 
  -5  -3   5        6.26        6.94      4.57 o 
  -4  -3   5      926.89      862.69     18.51 o 
  -3  -3   5       53.83       58.86      5.36 o 
  -2  -3   5     4820.43     4744.93     59.14 o 
  -1  -3   5      281.39      271.65      6.24 o 
   0  -3   5     1114.52     1135.17     26.17 o 
   1  -3   5       78.88      116.34      8.45 o 
   2  -3   5    12714.92    13054.03    147.15 o 
   3  -3   5    15181.36    15656.83    201.74 o 
   4  -3   5     1449.89     1419.20     36.64 o 
   5  -3   5      140.87      154.44     18.72 o 
   6  -3   5     2542.88     2553.48    100.15 o 
   7  -3   5     3051.37     3218.62    128.07 o 
   8  -3   5     1074.73     1063.44     47.42 o 
   9  -3   5      276.58      298.77     75.50 o 
  10  -3   5       15.08       27.01     27.75 o 
 -10  -2   5        0.93        6.41     30.46 o 
  -9  -2   5      140.73      145.63     41.11 o 
  -8  -2   5      183.93      203.00     42.98 o 
  -7  -2   5      155.24      172.04     21.23 o 
  -6  -2   5     2154.68     2114.05     65.47 o 
  -5  -2   5     1706.66     1767.33     35.16 o 
  -4  -2   5     2259.34     2393.27     34.97 o 
  -3  -2   5    21304.29    22062.11    255.17 o 
  -2  -2   5    35771.06    35001.72    377.41 o 
  -1  -2   5     5198.14     5151.34     64.30 o 
   0  -2   5      159.98      182.88      5.66 o 
   1  -2   5      303.86      316.28      8.51 o 
   2  -2   5     1865.83     1847.82     33.54 o 
   3  -2   5     1539.78     1613.49     53.14 o 
   4  -2   5      493.91      516.40     16.92 o 
   5  -2   5     1424.36     1456.09     36.74 o 
   6  -2   5       22.79       45.22     20.61 o 
   7  -2   5     2126.81     2205.56     63.32 o 
   8  -2   5      858.66      837.22     34.86 o 
   9  -2   5     1241.71     1130.27     62.47 o 
  10  -2   5      118.03       97.52     27.55 o 
 -11  -1   5      402.89      418.21     80.85 o 
 -10  -1   5      310.23      265.38     36.48 o 
  -9  -1   5      369.11      416.12     39.23 o 
  -8  -1   5      418.01      373.17     28.52 o 
  -7  -1   5      361.77      400.60     62.85 o 
  -6  -1   5     4370.61     4207.78    105.04 o 
  -5  -1   5     1534.26     1500.65     24.42 o 
  -4  -1   5      113.59      106.77      7.95 o 
  -3  -1   5     1298.78     1348.42     51.04 o 
  -2  -1   5       89.14       93.32      5.94 o 
  -1  -1   5      384.00      430.82     30.17 o 
   0  -1   5     1023.38     1134.26     33.87 o 
   1  -1   5      242.66      252.50     13.61 o 
   2  -1   5      885.76      818.03     16.93 o 
   3  -1   5    14474.94    15176.12    213.52 o 
   4  -1   5    12906.70    12799.14    197.39 o 
   5  -1   5    10779.49    11356.75    198.65 o 
   6  -1   5       24.89       60.50     29.99 o 
   7  -1   5     2807.20     2870.46     72.95 o 
   8  -1   5      353.22      384.08     23.84 o 
   9  -1   5      626.34      672.97     49.04 o 
 -11   0   5      288.64      269.54     35.54 o 
 -10   0   5        1.19       91.08     27.19 o 
  -9   0   5       80.13       85.82     23.63 o 
  -8   0   5      194.53      245.87     30.14 o 
  -7   0   5       89.29      114.41     27.04 o 
  -6   0   5     1907.74     1912.86     58.87 o 
  -5   0   5     2125.29     2175.12     55.47 o 
  -4   0   5      212.60      274.75     13.11 o 
  -3   0   5     1625.50     1761.01     95.28 o 
  -2   0   5    70624.59    67168.70    765.94 o 
  -1   0   5    61795.09    58148.89    722.15 o 
   0   0   5    19201.08    18881.86    211.24 o 
   1   0   5     2185.51     2204.26     31.05 o 
   2   0   5     1016.49     1112.67     21.49 o 
   3   0   5     1260.50     1300.49     28.25 o 
   4   0   5       33.51       77.54     29.01 o 
   5   0   5      211.28      236.42     35.56 o 
   6   0   5      778.08      732.90     29.17 o 
   7   0   5      242.91      255.47     18.71 o 
   8   0   5        4.69       21.62     12.94 o 
   9   0   5      495.89      543.98     67.88 o 
 -11   1   5      370.20      363.93     44.21 o 
 -10   1   5     2834.19     2912.55    161.32 o 
  -9   1   5      548.60      538.76     37.37 o 
  -8   1   5       45.06       96.89     18.28 o 
  -7   1   5     1400.75     1472.66    123.25 o 
  -6   1   5     7847.01     7590.02    265.80 o 
  -5   1   5    14262.04    14437.64    285.01 o 
  -4   1   5     4708.60     4563.58     79.92 o 
  -3   1   5       46.35       49.19      5.82 o 
  -2   1   5     1640.62     1692.30     38.26 o 
  -1   1   5      151.07      187.46      7.32 o 
   0   1   5     1795.83     1826.93     25.60 o 
   1   1   5     4767.11     4898.24     70.59 o 
   2   1   5      641.81      646.63     14.63 o 
   3   1   5      190.22      211.97     15.28 o 
   4   1   5      529.40      572.39     37.93 o 
   5   1   5     6438.71     6734.31    151.80 o 
   6   1   5     3883.19     3888.23     88.99 o 
   7   1   5        7.42       31.01     12.57 o 
   8   1   5        1.90       12.59     12.03 o 
   9   1   5      311.62      435.57     68.27 o 
 -11   2   5      609.92      571.22     48.02 o 
 -10   2   5     1724.30     1747.36     82.67 o 
  -9   2   5      586.51      564.58     50.78 o 
  -8   2   5        0.74        1.45     21.42 o 
  -7   2   5      180.40      247.58     23.27 o 
  -6   2   5       76.03       62.68     13.22 o 
  -5   2   5      661.25      659.37     26.81 o 
  -4   2   5     4420.83     4366.54    106.62 o 
  -3   2   5     7160.53     6801.31    135.93 o 
  -2   2   5     1823.50     1812.79     29.53 o 
  -1   2   5    14261.81    13976.38    173.72 o 
   0   2   5    23793.60    24308.79    381.79 o 
   1   2   5    13268.66    13321.82    145.52 o 
   2   2   5      270.47      275.37     10.11 o 
   3   2   5      154.70      194.43      8.69 o 
   4   2   5      177.54      181.53     10.86 o 
   5   2   5      961.47      961.29     29.07 o 
   6   2   5      418.28      447.54     22.50 o 
   7   2   5       18.77       46.32     20.77 o 
   8   2   5       13.74       62.98     29.30 o 
   9   2   5       26.29       53.95     39.62 o 
 -11   3   5       53.12       30.20     22.63 o 
 -10   3   5     1364.75     1414.31     88.08 o 
  -9   3   5     1459.04     1508.61     63.11 o 
  -8   3   5      802.45      797.76     40.59 o 
  -7   3   5      710.49      678.38     35.47 o 
  -6   3   5      320.09      308.92     21.90 o 
  -5   3   5      321.26      362.52      9.48 o 
  -4   3   5     5264.74     5626.30     85.60 o 
  -3   3   5     9213.08     8899.84    145.71 o 
  -2   3   5     1875.16     1814.35     30.56 o 
  -1   3   5      121.02      115.22      5.66 o 
   0   3   5     2465.13     2347.68     53.45 o 
   1   3   5        1.55       14.27      2.51 o 
   2   3   5     1426.23     1374.10     50.74 o 
   3   3   5       46.71       44.04      6.38 o 
   4   3   5      418.71      427.03     31.63 o 
   5   3   5      929.13      869.35     38.05 o 
   6   3   5     3089.42     3073.51    108.43 o 
   7   3   5     1662.63     1582.79    128.61 o 
   8   3   5      751.10      737.31     81.95 o 
 -11   4   5      223.95      240.94     38.91 o 
 -10   4   5     1103.51     1079.93     94.41 o 
  -9   4   5     1249.77     1293.79     57.88 o 
  -8   4   5      241.22      177.83     31.68 o 
  -7   4   5        4.40       -1.47     10.05 o 
  -6   4   5      130.74      207.79     67.43 o 
  -5   4   5      100.30       90.15      6.33 o 
  -4   4   5      518.16      491.09     22.05 o 
  -3   4   5     2143.45     2011.97    133.70 o 
  -2   4   5      146.36      169.58     18.74 o 
  -1   4   5      869.76      893.38     30.79 o 
   0   4   5     2665.96     2617.25     88.73 o 
   1   4   5    16164.96    15792.93    323.64 o 
   2   4   5     8486.97     8192.77    303.67 o 
   3   4   5     2748.39     2717.20     80.98 o 
   4   4   5     2624.22     2719.87     91.80 o 
   5   4   5        3.44       -5.32     19.49 o 
   6   4   5      599.06      619.03     38.96 o 
   7   4   5      340.18      381.84     76.66 o 
   8   4   5        2.48       80.27     41.17 o 
 -11   5   5        0.24        9.52     19.74 o 
 -10   5   5       14.54       16.07     17.60 o 
  -9   5   5      131.90      155.85     43.23 o 
  -8   5   5     1368.79     1358.94     57.74 o 
  -7   5   5     4280.97     4146.25    119.84 o 
  -6   5   5      144.91      140.02     12.23 o 
  -5   5   5      136.19      153.34     14.05 o 
  -4   5   5     1068.27     1065.59     26.41 o 
  -3   5   5    18615.34    18962.18    269.69 o 
  -2   5   5    19026.64    18701.75    248.63 o 
  -1   5   5     5051.15     5381.21    275.41 o 
   0   5   5       33.27       41.93     15.10 o 
   1   5   5      562.62      563.61     29.79 o 
   2   5   5      337.61      335.00     25.17 o 
   3   5   5       24.72       27.00     14.47 o 
   4   5   5      598.56      614.98     48.14 o 
   5   5   5       85.81       70.81     21.75 o 
   6   5   5      136.88      157.76     24.89 o 
   7   5   5      215.04      217.78     36.27 o 
 -11   6   5     1126.18     1185.26     70.42 o 
 -10   6   5      689.79      719.30     55.30 o 
  -9   6   5      571.00      631.36     59.56 o 
  -8   6   5     4270.19     4307.03    132.35 o 
  -7   6   5     5029.69     4875.06    138.07 o 
  -6   6   5     1823.08     1762.78     36.57 o 
  -5   6   5        5.70       60.73     24.75 o 
  -4   6   5      731.81      711.90     40.15 o 
  -3   6   5      102.29      107.79     24.61 o 
  -2   6   5      183.02      195.47     25.47 o 
  -1   6   5     5309.58     5244.89    123.58 o 
   0   6   5     2583.58     2624.02     76.00 o 
   1   6   5     1175.31     1178.05     46.96 o 
   2   6   5     2852.66     2781.27     91.99 o 
   3   6   5     2793.59     2415.40    339.23 o 
   4   6   5     2618.79     2637.76     99.19 o 
   5   6   5      263.96      316.94     30.92 o 
   6   6   5        0.82      -11.92     17.30 o 
   7   6   5      158.73      152.55     40.14 o 
 -11   7   5      706.64      725.91     62.02 o 
 -10   7   5      671.16      606.02     48.41 o 
  -9   7   5        0.00       54.74     22.19 o 
  -8   7   5        0.13       24.85     16.30 o 
  -7   7   5     2276.99     2070.98     77.24 o 
  -6   7   5     1062.32     1039.85     32.82 o 
  -5   7   5     2178.15     2128.66     48.15 o 
  -4   7   5     1766.78     1787.14     47.05 o 
  -3   7   5       94.64       92.81      8.72 o 
  -2   7   5     3249.13     3308.68     54.31 o 
  -1   7   5     7285.29     7219.36    182.14 o 
   0   7   5     5983.44     6074.34    164.48 o 
   1   7   5      181.94      195.51     20.78 o 
   2   7   5      419.13      448.85     31.10 o 
   3   7   5      738.80      720.34     40.74 o 
   4   7   5        6.37       67.05     33.43 o 
   5   7   5       61.06       77.31     21.86 o 
   6   7   5        2.06       31.64     28.52 o 
 -11   8   5      861.89      947.78    109.57 o 
 -10   8   5     1013.70     1106.34     63.52 o 
  -9   8   5      874.78      771.75     76.85 o 
  -8   8   5       85.68       94.95     23.17 o 
  -7   8   5     1545.67     1458.94     39.16 o 
  -6   8   5     1569.54     1444.05     47.58 o 
  -5   8   5      368.91      376.03     18.93 o 
  -4   8   5      575.41      524.58     24.99 o 
  -3   8   5     1164.99     1145.77     28.31 o 
  -2   8   5       99.01      129.27     18.32 o 
  -1   8   5       48.40      108.44     18.79 o 
   0   8   5     1003.08     1054.18     48.69 o 
   1   8   5      299.41      306.40     50.98 o 
   2   8   5      534.61      513.74     37.49 o 
   3   8   5       62.99       31.82     20.15 o 
   4   8   5     1263.86     1224.96     59.96 o 
   5   8   5      722.49      697.25     46.76 o 
 -11   9   5      380.08      301.16     41.41 o 
 -10   9   5      850.94      914.31     62.82 o 
  -9   9   5      209.82      226.64     27.36 o 
  -8   9   5        0.21       26.43     24.52 o 
  -7   9   5      176.35      182.15     22.65 o 
  -6   9   5       70.42       81.00     12.28 o 
  -5   9   5      881.94      906.10     30.95 o 
  -4   9   5     1302.95     1350.01     50.82 o 
  -3   9   5       43.57       20.77     13.60 o 
  -2   9   5       15.21       30.17     30.20 o 
  -1   9   5      750.15      786.75     67.69 o 
   0   9   5     4321.31     4277.92    133.00 o 
   1   9   5     3770.19     3838.02    135.38 o 
   2   9   5      259.10      310.30     32.34 o 
   3   9   5       22.40       81.35     20.73 o 
   4   9   5      100.20      113.93     28.42 o 
   5   9   5      203.93      169.40     33.62 o 
 -10  10   5      292.69      638.27    275.41 o 
  -9  10   5     1663.17     1652.84     82.68 o 
  -8  10   5     1923.71     2026.43     79.18 o 
  -7  10   5       32.01       56.10     14.53 o 
  -6  10   5      845.98      882.44     50.85 o 
  -5  10   5     4747.82     4905.61    110.66 o 
  -4  10   5     2050.16     2124.27     55.37 o 
  -3  10   5     2572.59     2387.80     81.38 o 
  -2  10   5       90.37       98.64     20.34 o 
  -1  10   5       48.33       24.79     24.97 o 
   0  10   5      148.65      193.17     39.49 o 
   1  10   5       13.44       37.75     41.04 o 
   2  10   5       49.84       93.91     23.77 o 
   3  10   5      219.18      228.19     83.24 o 
   4  10   5       65.42       97.36     27.97 o 
 -10  11   5      426.92      367.15     40.74 o 
  -9  11   5     1799.66     1801.20     90.41 o 
  -8  11   5     1758.31     1819.08     80.55 o 
  -7  11   5      499.69      498.58     44.62 o 
  -6  11   5      349.79      326.44     22.96 o 
  -5  11   5       11.66       40.93     12.27 o 
  -4  11   5      375.24      368.60     47.95 o 
  -3  11   5      299.62      346.55     32.03 o 
  -2  11   5     1828.83     1798.87     81.12 o 
  -1  11   5      662.68      658.89     66.92 o 
   0  11   5      232.58      280.69     30.25 o 
   1  11   5     2781.36     2795.96    115.75 o 
   2  11   5     2043.67     1969.83     95.83 o 
   3  11   5      321.21      360.44     38.40 o 
  -9  12   5      184.71      192.42     31.72 o 
  -8  12   5     1093.69     1123.40     65.73 o 
  -7  12   5      647.73      738.10     36.19 o 
  -6  12   5      536.51      540.57     41.54 o 
  -5  12   5       46.05       68.84     36.39 o 
  -4  12   5     1179.18     1092.54     53.24 o 
  -3  12   5     1802.87     1760.32     76.75 o 
  -2  12   5     1204.32     1204.85     59.82 o 
  -1  12   5      354.71      357.43    137.58 o 
   0  12   5       11.33      -11.72     19.17 o 
   1  12   5      215.32      223.03     34.60 o 
   2  12   5        4.38       17.68     49.30 o 
  -9  13   5      289.99      361.23     61.17 o 
  -8  13   5     1059.01     1060.60     82.21 o 
  -7  13   5     1404.91     1225.84     99.83 o 
  -6  13   5      174.35      246.81     47.30 o 
  -4  13   5      142.50      145.10     23.67 o 
  -3  13   5       80.44      117.58     28.96 o 
  -2  13   5      289.95      275.26     41.11 o 
  -1  13   5      443.22      444.02     43.32 o 
   0  13   5        2.67       -8.41     23.36 o 
   1  13   5       68.98       58.25     29.85 o 
  -7  14   5      461.86      453.25     55.37 o 
  -6  14   5     1136.18     1232.23    100.47 o 
  -5  14   5      487.63      469.95     45.36 o 
  -4  14   5       39.75       63.64     22.42 o 
  -3  14   5      572.43      559.44     50.78 o 
  -2  14   5      520.46      531.05     43.80 o 
  -1  14   5      360.16      441.47     45.63 o 
  -5  15   5      385.68      480.50     45.16 o 
  -4  15   5       70.03       84.28     46.72 o 
   0 -17   6      194.78      173.71     43.23 o 
   2 -17   6       46.22      102.60     34.07 o 
   3 -17   6      638.13      621.61     50.47 o 
   4 -17   6     1713.85     1601.14     82.83 o 
   5 -17   6     2067.06     2034.31    101.26 o 
   6 -17   6      481.29      450.57     46.28 o 
  -1 -16   6      690.07      688.78     81.05 o 
   0 -16   6      844.22      918.38     90.08 o 
   1 -16   6     1072.44      757.69    412.53 o 
   2 -16   6      201.29      217.58     27.66 o 
   3 -16   6        0.06       13.03     21.04 o 
   4 -16   6      220.91      237.26     29.67 o 
   5 -16   6       13.02       22.86     17.76 o 
   6 -16   6       40.48       34.41     22.07 o 
   7 -16   6       42.99       39.17     21.30 o 
  -3 -15   6       20.44       -4.78     23.62 o 
  -2 -15   6       31.63      101.96     33.43 o 
  -1 -15   6       23.59       22.46     23.62 o 
   0 -15   6      719.13      653.51     86.73 o 
   1 -15   6      845.32      619.64    248.31 o 
   2 -15   6     1027.64      977.12     74.08 o 
   3 -15   6        8.26       34.92     17.23 o 
   4 -15   6     1280.08     1270.86     56.27 o 
   5 -15   6     1459.48     1414.03     65.11 o 
   6 -15   6      930.21      935.55     51.49 o 
   7 -15   6      314.23      294.17     33.88 o 
   8 -15   6      472.66      553.66     66.34 o 
  -4 -14   6      737.58      823.52     84.28 o 
  -3 -14   6     1382.62     1434.61    110.09 o 
  -2 -14   6      449.06      483.01     38.33 o 
  -1 -14   6       47.32       70.19     15.17 o 
   0 -14   6      818.46      797.13     47.04 o 
   1 -14   6     1697.93     1184.83    652.52 o 
   2 -14   6     1355.40     1393.19     61.82 o 
   3 -14   6      301.70      301.62     60.01 o 
   4 -14   6       22.89       20.64     14.17 o 
   5 -14   6      516.48      552.93     39.87 o 
   6 -14   6      175.06      183.23     24.37 o 
   7 -14   6        0.05       59.11     38.46 o 
   8 -14   6       46.49       23.40     21.62 o 
   9 -14   6      103.87       82.08     45.04 o 
  -5 -13   6        0.97      -19.75     29.81 o 
  -4 -13   6      213.23      200.48     27.53 o 
  -3 -13   6     1345.29     1312.36     72.44 o 
  -2 -13   6      491.55      494.91     33.18 o 
  -1 -13   6       70.50       74.74     13.86 o 
   0 -13   6      130.47      134.55     16.26 o 
   1 -13   6     1570.37     1454.53     46.40 o 
   2 -13   6      118.24      143.46     21.63 o 
   3 -13   6      700.70      674.69     55.69 o 
   4 -13   6      609.75      628.38     36.77 o 
   5 -13   6      123.28      195.71     36.78 o 
   6 -13   6     1407.06     1462.93     69.18 o 
   7 -13   6     3183.95     3180.34    118.53 o 
   8 -13   6     3273.35     3207.14    121.53 o 
   9 -13   6      802.76      967.29    100.02 o 
  -5 -12   6       17.60       24.91     28.59 o 
  -4 -12   6        5.19       -3.26     10.90 o 
  -3 -12   6       44.02       56.25     14.84 o 
  -2 -12   6      194.43      177.37     21.64 o 
  -1 -12   6      527.85      559.10     71.86 o 
   0 -12   6     1614.71     1660.34     60.35 o 
   1 -12   6       72.71       71.18     14.46 o 
   2 -12   6     1344.13     1304.16     30.70 o 
   3 -12   6     7800.02     7495.63    358.52 o 
   4 -12   6     8221.43     7969.55    211.03 o 
   5 -12   6      257.46      224.38     33.43 o 
   6 -12   6      171.77      184.16     25.24 o 
   7 -12   6       78.91       73.62     21.80 o 
   8 -12   6      400.23      376.84     44.01 o 
   9 -12   6       34.87       19.75     33.43 o 
  10 -12   6      214.63      253.73     59.75 o 
  -6 -11   6      810.58      842.36     72.53 o 
  -5 -11   6      204.69      277.76     24.51 o 
  -4 -11   6      157.41      197.67     30.25 o 
  -3 -11   6     2589.66     2653.51     92.43 o 
  -2 -11   6     2089.68     2052.27     66.83 o 
  -1 -11   6     2461.83     2430.64     55.58 o 
   0 -11   6     1374.41     1335.12     33.61 o 
   1 -11   6       73.46       88.93      8.49 o 
   2 -11   6      228.93      201.30      9.21 o 
   3 -11   6     1441.18     1292.55     64.57 o 
   4 -11   6     1363.95     1302.96     53.48 o 
   5 -11   6      376.40      330.21     27.88 o 
   6 -11   6      264.96      264.28     18.15 o 
   7 -11   6      676.28      615.34     32.64 o 
   8 -11   6     1581.90     1392.35     92.21 o 
   9 -11   6      918.64      882.11     87.37 o 
  10 -11   6      626.73      571.86     78.98 o 
  -7 -10   6      870.34      776.54     75.76 o 
  -6 -10   6      398.33      362.66     26.81 o 
  -5 -10   6      205.86      209.77     19.85 o 
  -4 -10   6       37.94       17.99      9.45 o 
  -3 -10   6       23.57       13.99     10.96 o 
  -2 -10   6     2121.16     2113.50     53.35 o 
  -1 -10   6     8115.14     7950.23    187.23 o 
   0 -10   6     8366.66     8507.17    137.64 o 
   1 -10   6     1988.45     1910.42     35.14 o 
   2 -10   6      223.26      207.13      8.19 o 
   3 -10   6     2575.89     2401.08    131.64 o 
   4 -10   6     8502.16     8316.98    126.25 o 
   5 -10   6      492.31      513.17     17.11 o 
   6 -10   6       70.73       86.27     10.09 o 
   7 -10   6        0.09       -0.07     12.07 o 
   8 -10   6      554.93      504.69     27.15 o 
   9 -10   6      109.77      127.50     43.43 o 
  10 -10   6        4.86      -32.39     32.39 o 
  -7  -9   6      104.99      148.55     27.73 o 
  -6  -9   6     1111.02     1056.22     43.21 o 
  -5  -9   6     4523.88     4604.75    132.76 o 
  -4  -9   6     5347.80     5612.52    126.72 o 
  -3  -9   6       49.81       88.71     14.22 o 
  -2  -9   6     1688.75     1652.93     41.16 o 
  -1  -9   6     4558.70     4299.76    325.02 o 
   0  -9   6     5094.52     5115.05     79.51 o 
   1  -9   6       76.29       88.03     10.68 o 
   2  -9   6       60.29       56.00      4.09 o 
   3  -9   6     1169.05     1161.53     47.94 o 
   4  -9   6      569.99      525.88     21.39 o 
   5  -9   6      296.00      296.65     39.20 o 
   6  -9   6      329.99      344.37     31.23 o 
   7  -9   6       32.34       65.84     33.89 o 
   8  -9   6      879.45      844.60     33.23 o 
   9  -9   6      874.06      855.40     51.30 o 
  10  -9   6      949.02      881.08     97.44 o 
  -8  -8   6      282.21      245.22     37.05 o 
  -7  -8   6       22.68       21.55     19.19 o 
  -6  -8   6      134.82      153.80     31.58 o 
  -5  -8   6     1107.43     1236.01     49.19 o 
  -4  -8   6     2809.46     2786.84     67.10 o 
  -3  -8   6       39.54       54.73     13.17 o 
  -2  -8   6      362.91      327.58     25.65 o 
  -1  -8   6        7.87       11.47      5.12 o 
   0  -8   6       24.44       27.79      7.05 o 
   1  -8   6       75.99       84.24      5.86 o 
   2  -8   6     4409.63     4398.56     96.78 o 
   3  -8   6     6566.74     6254.80    120.10 o 
   4  -8   6     1607.90     1604.30     93.82 o 
   5  -8   6     6267.56     6040.66    102.18 o 
   6  -8   6     7332.32     7272.50    136.47 o 
   7  -8   6     5434.63     5144.73    110.85 o 
   8  -8   6        0.82       -3.40     14.61 o 
   9  -8   6      209.11      229.12     68.79 o 
  10  -8   6      216.20      254.53     58.27 o 
  -8  -7   6        0.38       37.40     21.63 o 
  -7  -7   6        8.88        5.04     14.05 o 
  -6  -7   6      133.80      131.08     13.83 o 
  -5  -7   6     1190.60     1040.47     97.55 o 
  -4  -7   6     1849.08     1883.68     47.01 o 
  -3  -7   6     1635.81     1706.23     50.26 o 
  -2  -7   6      873.94      827.67     21.41 o 
  -1  -7   6       35.93       71.26      7.05 o 
   0  -7   6     6379.74     6511.28    100.53 o 
   1  -7   6     2060.61     2095.79     48.88 o 
   2  -7   6    14117.35    14184.94    270.16 o 
   3  -7   6     7673.74     7785.48    388.72 o 
   4  -7   6       23.94       25.98      5.21 o 
   5  -7   6      202.19      208.66     13.03 o 
   6  -7   6       11.59       28.50      8.64 o 
   7  -7   6        0.42       39.66     34.78 o 
   8  -7   6        9.95       12.88     10.79 o 
   9  -7   6        5.55       -1.21     14.59 o 
  10  -7   6        2.98       18.04     17.33 o 
  -9  -6   6      754.76      873.55     61.32 o 
  -8  -6   6      717.69      730.13     50.46 o 
  -7  -6   6      434.46      415.48     31.77 o 
  -6  -6   6       48.64       55.33      9.96 o 
  -5  -6   6     2424.32     2367.92     62.87 o 
  -4  -6   6     5452.35     5490.51    105.79 o 
  -3  -6   6     4927.49     4883.84     82.50 o 
  -2  -6   6     2447.56     2460.33     42.00 o 
  -1  -6   6      451.44      421.30     13.25 o 
   0  -6   6      289.81      280.57      5.49 o 
   1  -6   6     1474.13     1552.43     57.30 o 
   2  -6   6     3560.37     3240.02    118.72 o 
   3  -6   6    11084.88    11199.63    138.08 o 
   4  -6   6     1309.13     1343.10     27.78 o 
   5  -6   6      387.48      399.24     16.67 o 
   6  -6   6     3088.51     3227.56     69.83 o 
   7  -6   6     5848.44     5929.25    144.66 o 
   8  -6   6      619.92      541.11     29.02 o 
   9  -6   6      114.90      135.66     24.29 o 
  10  -6   6        1.18       -9.26     18.96 o 
  -9  -5   6      541.25      663.53     52.47 o 
  -8  -5   6      531.63      537.99     73.31 o 
  -7  -5   6      163.99      221.19     23.85 o 
  -6  -5   6       29.96       33.00     15.16 o 
  -5  -5   6        3.45       19.23     15.73 o 
  -4  -5   6     1091.04     1020.38     25.99 o 
  -3  -5   6     9977.81     9735.62    179.56 o 
  -2  -5   6    40465.95    39898.64    500.99 o 
  -1  -5   6    14183.10    13951.02    159.88 o 
   0  -5   6     1989.23     1975.72     42.42 o 
   1  -5   6    13198.02    14050.63    895.73 o 
   2  -5   6     6911.81     6689.20    132.22 o 
   3  -5   6     6793.43     6925.83     93.02 o 
   4  -5   6      109.12      156.39     21.77 o 
   5  -5   6      227.91      251.48     14.41 o 
   6  -5   6      203.77      245.52     17.27 o 
   7  -5   6        5.27       -2.73     12.41 o 
   8  -5   6      215.84      193.39     19.34 o 
   9  -5   6       23.14        0.79     31.81 o 
  10  -5   6        1.69       10.28     18.39 o 
 -10  -4   6       33.52       19.96     23.73 o 
  -9  -4   6       29.03       64.77     22.39 o 
  -8  -4   6      551.08      585.25     40.13 o 
  -7  -4   6      640.73      632.83     38.07 o 
  -6  -4   6    10615.25     9813.84    200.65 o 
  -5  -4   6     1716.11     1683.85     33.66 o 
  -4  -4   6     1056.51     1031.25     23.44 o 
  -3  -4   6     7539.17     7625.21    108.43 o 
  -2  -4   6    17478.19    17135.43    211.63 o 
  -1  -4   6     5977.15     5853.82     74.66 o 
   0  -4   6     1332.90     1395.50     31.68 o 
   1  -4   6       31.65       80.73     10.00 o 
   2  -4   6     1318.24     1322.05     19.78 o 
   3  -4   6     1029.57     1074.51     21.05 o 
   4  -4   6     1476.94     1525.44     32.87 o 
   5  -4   6     4687.10     4815.76    102.53 o 
   6  -4   6       82.34      117.19     14.94 o 
   7  -4   6     4943.86     5003.00    114.77 o 
   8  -4   6     2281.84     2299.44     64.29 o 
   9  -4   6     1189.80     1307.97     75.56 o 
  10  -4   6      513.43      574.47     50.65 o 
 -10  -3   6      423.03      433.39     48.70 o 
  -9  -3   6       22.35       54.38     56.27 o 
  -8  -3   6      202.68      239.09     27.04 o 
  -7  -3   6      150.27      228.18     23.06 o 
  -6  -3   6      295.49      322.07     36.98 o 
  -5  -3   6     1604.09     1528.56     29.36 o 
  -4  -3   6      193.24      199.42     14.93 o 
  -3  -3   6      912.44      921.86     18.39 o 
  -2  -3   6     3585.21     3748.21     58.03 o 
  -1  -3   6     7815.21     7796.39     86.29 o 
   0  -3   6       46.11       77.69      3.57 o 
   1  -3   6     4917.19     4837.89    161.56 o 
   2  -3   6      244.43      249.02     19.24 o 
   3  -3   6     3446.46     3455.27     94.66 o 
   4  -3   6     3523.95     3574.31     92.39 o 
   5  -3   6     8680.24     8963.67    158.60 o 
   6  -3   6     2659.34     2620.81     65.63 o 
   7  -3   6        7.39       14.00     11.17 o 
   8  -3   6      182.24      210.74     21.93 o 
   9  -3   6      148.33      239.33     31.48 o 
  10  -3   6       17.19       -0.10     17.16 o 
 -10  -2   6       88.22      111.36     30.15 o 
  -9  -2   6       28.37       44.80     74.40 o 
  -8  -2   6      138.18      184.67     39.81 o 
  -7  -2   6      306.90      384.05     29.80 o 
  -6  -2   6     2941.51     2891.06     83.55 o 
  -5  -2   6     3592.92     3545.69     52.90 o 
  -4  -2   6       99.76       88.56      9.56 o 
  -3  -2   6      567.85      557.95     15.05 o 
  -2  -2   6     4476.23     4565.97     91.80 o 
  -1  -2   6    14454.66    14466.45    162.68 o 
   0  -2   6     5461.87     5434.77     63.95 o 
   1  -2   6    13866.00    14264.97    190.79 o 
   2  -2   6     3126.64     3176.53    115.51 o 
   3  -2   6      375.32      367.64     13.56 o 
   4  -2   6      411.36      474.58     32.56 o 
   5  -2   6      212.07      247.60     16.19 o 
   6  -2   6      723.65      748.89     47.40 o 
   7  -2   6      270.99      260.19     21.38 o 
   8  -2   6       78.57      102.08     17.35 o 
   9  -2   6      455.45      459.18     41.69 o 
 -11  -1   6      526.82      501.40    114.67 o 
 -10  -1   6     2141.40     2216.63    103.31 o 
  -9  -1   6      830.39      932.09     50.18 o 
  -8  -1   6       17.28      -12.53     15.94 o 
  -7  -1   6      136.98      119.39     18.33 o 
  -6  -1   6     1507.07     1562.89     50.44 o 
  -5  -1   6      945.41      951.19     20.02 o 
  -4  -1   6     3262.51     3303.46     47.81 o 
  -3  -1   6       21.25       31.21     12.35 o 
  -2  -1   6      774.22      814.18     20.09 o 
  -1  -1   6     8289.98     8557.96    105.80 o 
   0  -1   6     3095.22     3204.49     44.84 o 
   1  -1   6    15329.07    14543.02    913.20 o 
   2  -1   6     1967.85     2101.65     38.16 o 
   3  -1   6     1154.16     1159.71     26.51 o 
   4  -1   6      372.80      391.83     26.68 o 
   5  -1   6     6203.76     6285.85    136.39 o 
   6  -1   6     2601.66     2734.71     68.88 o 
   7  -1   6      505.04      520.37     26.92 o 
   8  -1   6        8.02        4.52     11.93 o 
   9  -1   6       43.43       16.47     18.83 o 
 -11   0   6        8.15       -9.21     20.28 o 
 -10   0   6      345.78      379.52     40.26 o 
  -9   0   6      248.25      280.53     36.46 o 
  -8   0   6       12.66        8.21     34.85 o 
  -7   0   6     1069.14     1040.95     90.02 o 
  -6   0   6       33.62        6.06     11.74 o 
  -5   0   6     1039.83     1031.76     34.30 o 
  -4   0   6     5992.91     5874.98     97.49 o 
  -3   0   6    36426.01    36492.99    464.84 o 
  -2   0   6     6084.32     6383.28     95.01 o 
  -1   0   6    22762.29    22629.36    335.64 o 
   0   0   6    21582.44    21664.19    265.52 o 
   1   0   6    27063.00    27044.58    519.45 o 
   2   0   6     3955.06     3982.86     61.10 o 
   3   0   6      161.58      164.22     21.09 o 
   4   0   6      480.85      496.09     22.30 o 
   5   0   6        0.06       -6.98     13.38 o 
   6   0   6     1122.31     1110.36     38.46 o 
   7   0   6      686.85      708.26     31.42 o 
   8   0   6      721.75      651.21     33.27 o 
   9   0   6      141.17      219.01     51.75 o 
 -11   1   6       13.34      117.01     26.15 o 
 -10   1   6      744.39      733.07     51.00 o 
  -9   1   6     2029.02     2129.81    148.48 o 
  -8   1   6     2312.65     2296.41     79.61 o 
  -7   1   6     2919.83     3086.13    236.31 o 
  -6   1   6       16.83       27.19     11.57 o 
  -5   1   6     1951.43     1960.06     56.08 o 
  -4   1   6     6881.69     6763.96     98.20 o 
  -3   1   6    11988.76    11592.52    154.99 o 
  -2   1   6     3147.86     3108.41     58.85 o 
  -1   1   6     1215.46     1238.49     23.44 o 
   0   1   6       68.63       90.23      6.43 o 
   1   1   6      975.17      917.43     23.81 o 
   2   1   6     6497.61     6432.98     91.69 o 
   3   1   6      743.98      755.95     19.56 o 
   4   1   6     3103.74     3077.76     79.85 o 
   5   1   6      320.58      288.86     43.94 o 
   6   1   6     3253.52     3250.61     84.20 o 
   7   1   6     1304.09     1409.38     56.32 o 
   8   1   6     1264.22     1280.52    105.57 o 
   9   1   6       39.30       46.07     31.62 o 
 -11   2   6      149.53      133.53     34.18 o 
 -10   2   6       16.40       22.70     18.15 o 
  -9   2   6      747.28      796.39     47.95 o 
  -8   2   6      279.74      359.73     31.38 o 
  -7   2   6      359.42      422.72     36.85 o 
  -6   2   6        0.15        9.29     10.91 o 
  -5   2   6      134.89      139.67     14.40 o 
  -4   2   6      229.26      241.74      9.76 o 
  -3   2   6     8158.48     8409.60    119.92 o 
  -2   2   6    13816.22    13644.45    182.62 o 
  -1   2   6     1172.40     1174.04     22.68 o 
   0   2   6       36.24      108.62     15.29 o 
   1   2   6     5484.22     5351.18    177.14 o 
   2   2   6     6289.70     6095.79     85.35 o 
   3   2   6     5228.23     4989.85     87.32 o 
   4   2   6     3386.36     3346.97     65.05 o 
   5   2   6      319.07      305.13     32.80 o 
   6   2   6        7.15       19.10     10.74 o 
   7   2   6      218.89      229.25     35.36 o 
   8   2   6       55.92      152.55     45.04 o 
 -11   3   6      269.53      307.73     35.54 o 
 -10   3   6      153.14      186.76     30.05 o 
  -9   3   6      725.85      727.72     44.68 o 
  -8   3   6     4093.39     4633.28    145.62 o 
  -7   3   6     5716.90     5755.97    162.60 o 
  -6   3   6     1874.03     1916.85     59.69 o 
  -5   3   6      359.85      370.84     11.93 o 
  -4   3   6       24.71       47.53      7.13 o 
  -3   3   6      777.49      814.89     20.15 o 
  -2   3   6     1496.38     1524.64     34.18 o 
  -1   3   6     2526.32     2434.23     43.91 o 
   0   3   6      309.24      299.10      9.08 o 
   1   3   6     1057.69      994.45     33.48 o 
   2   3   6     1062.64      988.91     34.81 o 
   3   3   6       94.25       92.33     16.41 o 
   4   3   6      651.32      610.53     42.07 o 
   5   3   6       86.27      113.58     32.39 o 
   6   3   6       14.22       11.75     44.72 o 
   7   3   6       51.68       88.50     33.04 o 
   8   3   6      812.64      927.28     95.63 o 
 -11   4   6     2102.85     2139.75    110.22 o 
 -10   4   6      929.85      878.22     72.27 o 
  -9   4   6        4.65        3.31     40.91 o 
  -8   4   6      963.72      935.96     81.82 o 
  -7   4   6      337.85      367.67     26.31 o 
  -6   4   6       58.33       62.43      5.99 o 
  -5   4   6      549.17      557.08     28.06 o 
  -4   4   6      661.10      634.76     19.00 o 
  -3   4   6      466.70      474.52     15.35 o 
  -2   4   6     2157.14     2246.53     68.66 o 
  -1   4   6     3658.22     3827.56     54.75 o 
   0   4   6     8434.35     8554.49    193.46 o 
   1   4   6      820.53      791.25     33.40 o 
   2   4   6     5890.93     5688.98    148.08 o 
   3   4   6     5316.57     5282.14    149.74 o 
   4   4   6     4055.11     4050.29    141.96 o 
   5   4   6     1051.43     1083.16     53.24 o 
   6   4   6       53.21       75.39     34.01 o 
   7   4   6        7.06       29.28     21.81 o 
 -11   5   6        0.15      108.06    112.47 o 
 -10   5   6       77.33      120.75     27.68 o 
  -9   5   6       49.54       77.37     29.43 o 
  -8   5   6        2.53       56.60     41.81 o 
  -7   5   6     2744.41     2697.74     87.48 o 
  -6   5   6     2393.58     2202.77     86.97 o 
  -5   5   6     4718.12     4752.45     87.40 o 
  -4   5   6     6106.41     6408.91    220.94 o 
  -3   5   6      173.81      174.46     23.92 o 
  -2   5   6     4449.37     4453.87     70.76 o 
  -1   5   6    17805.84    17905.86    388.53 o 
   0   5   6     6756.00     6798.56    168.38 o 
   1   5   6      550.89      588.03     50.46 o 
   2   5   6      336.21      385.42     28.32 o 
   3   5   6      265.08      261.75     39.81 o 
   4   5   6      674.00      716.58     74.53 o 
   5   5   6      821.20      860.77     51.65 o 
   6   5   6      314.70      316.40     31.70 o 
   7   5   6      332.29      342.69     41.05 o 
 -11   6   6     1101.27     1191.38     73.91 o 
 -10   6   6     2163.99     2225.23    105.46 o 
  -9   6   6     2223.24     2310.89    102.86 o 
  -8   6   6      507.30      439.25     43.23 o 
  -7   6   6      604.12      572.37     37.38 o 
  -6   6   6     2876.16     2779.48     77.80 o 
  -5   6   6     1749.52     1658.13     39.39 o 
  -4   6   6       58.94       87.63     11.22 o 
  -3   6   6       63.91       95.46     15.81 o 
  -2   6   6      588.57      576.76     24.58 o 
  -1   6   6        7.85        7.50     20.91 o 
   0   6   6     5500.01     5251.96    144.37 o 
   1   6   6     4571.79     4704.05    132.73 o 
   2   6   6      764.37      748.48     44.94 o 
   3   6   6       48.55       68.35     19.35 o 
   4   6   6     1652.96     1602.31     72.15 o 
   5   6   6     1862.74     1787.76     81.93 o 
   6   6   6      802.12     1251.10    453.32 o 
 -11   7   6        7.30       23.36     19.99 o 
 -10   7   6      349.53      383.13     39.98 o 
  -9   7   6       41.64       49.76     20.95 o 
  -8   7   6       21.07       -3.05     16.31 o 
  -7   7   6      601.01      558.38     67.24 o 
  -6   7   6     2025.55     1866.45     49.49 o 
  -5   7   6     4867.50     4948.37     98.69 o 
  -4   7   6     8707.86     8451.39    151.28 o 
  -3   7   6     2758.86     2663.12     78.02 o 
  -2   7   6      790.71      743.00     38.71 o 
  -1   7   6      541.68      534.49     60.79 o 
   0   7   6     1711.02     1721.12     66.85 o 
   1   7   6     1583.18     1673.28     66.48 o 
   2   7   6      932.76      997.06    156.16 o 
   3   7   6        0.08        2.45     35.23 o 
   4   7   6       51.31       68.61     19.43 o 
   5   7   6        0.03      -18.43     18.43 o 
   6   7   6       13.37        9.19     21.72 o 
 -11   8   6      169.41      188.28     37.52 o 
 -10   8   6      864.32      796.29     93.76 o 
  -9   8   6     3356.00     3376.17    129.19 o 
  -8   8   6     4763.69     4750.85    160.12 o 
  -7   8   6      702.90      692.30     36.07 o 
  -6   8   6     1291.02     1281.58     37.72 o 
  -5   8   6      409.45      469.83     21.84 o 
  -4   8   6       94.12      146.29     33.66 o 
  -3   8   6      623.02      603.32     19.30 o 
  -2   8   6      109.99      119.73     19.33 o 
  -1   8   6      117.49      126.70     19.03 o 
   0   8   6     1666.12     1741.04     69.08 o 
   1   8   6      102.42      151.95     34.65 o 
   2   8   6      637.81      660.52     46.98 o 
   3   8   6      128.70      109.54     21.89 o 
   4   8   6      354.78      388.64     41.53 o 
   5   8   6      370.87      314.78     42.02 o 
 -10   9   6       76.39       60.67     23.80 o 
  -9   9   6      225.85      249.53     63.56 o 
  -8   9   6       39.56      103.48     38.46 o 
  -7   9   6        7.14       52.43     34.99 o 
  -6   9   6        6.35        9.98      9.24 o 
  -5   9   6      386.29      349.82     21.40 o 
  -4   9   6     2651.50     2639.22     62.41 o 
  -3   9   6     1035.16     1065.29     50.69 o 
  -2   9   6     1473.94     1474.16     76.92 o 
  -1   9   6     1823.97     1819.81     79.21 o 
   0   9   6      992.46      996.66     52.92 o 
   1   9   6     1562.63     1590.23     73.05 o 
   2   9   6     2283.57     2287.89    102.77 o 
   3   9   6      507.90      557.93     49.38 o 
   4   9   6      115.18       81.40     23.85 o 
 -10  10   6        0.31       -5.83     19.87 o 
  -9  10   6      158.85      228.99     52.53 o 
  -8  10   6     1395.81     1356.70     70.36 o 
  -7  10   6     3087.32     3004.10     79.79 o 
  -6  10   6      962.28     1002.06     37.05 o 
  -5  10   6       95.35       88.15     14.67 o 
  -4  10   6      285.10      329.55     31.68 o 
  -3  10   6     1959.51     2100.93     80.64 o 
  -2  10   6     1861.34     1904.85    118.54 o 
  -1  10   6      218.64      229.51     29.10 o 
   0  10   6       90.22       97.53     21.63 o 
   1  10   6       41.34       57.66     61.75 o 
   2  10   6        1.37      -15.51     21.74 o 
   3  10   6      736.24      702.16     58.98 o 
 -10  11   6       38.30       87.27     52.59 o 
  -9  11   6        4.33        4.61     17.17 o 
  -8  11   6      233.19      277.39     71.37 o 
  -7  11   6     1826.83     1829.05     61.61 o 
  -6  11   6      566.46      595.79     32.54 o 
  -5  11   6       80.80       94.64     18.63 o 
  -4  11   6      150.30      125.01     21.35 o 
  -3  11   6      161.39      193.25     29.70 o 
  -2  11   6      944.06      940.98     53.75 o 
  -1  11   6     2864.30     2831.18    114.33 o 
   0  11   6     1712.79     1674.32     90.92 o 
   1  11   6      188.64      209.05     32.87 o 
   2  11   6      137.73      105.79     54.66 o 
  -9  12   6        2.98       11.23     29.43 o 
  -8  12   6      122.32      163.26     36.65 o 
  -7  12   6     1089.76     1020.08     89.31 o 
  -6  12   6     3498.16     3527.02    172.36 o 
  -5  12   6     2054.64     2079.91     88.08 o 
  -4  12   6       92.23      126.73     28.51 o 
  -3  12   6      148.36      166.95     29.13 o 
  -2  12   6      293.83      286.72     31.16 o 
  -1  12   6      113.21      126.32     28.29 o 
   0  12   6      170.85      218.30     33.74 o 
   1  12   6        0.11       38.94     24.31 o 
  -8  13   6       54.41       78.34     31.88 o 
  -7  13   6      486.45      444.09     63.50 o 
  -6  13   6      283.15      264.66     35.48 o 
  -5  13   6        0.38      -16.42     16.42 o 
  -4  13   6        3.00       18.49     17.79 o 
  -3  13   6       10.35       14.58     24.00 o 
  -2  13   6       94.52      145.87     29.80 o 
  -1  13   6      779.77      821.97     72.92 o 
   0  13   6      341.44      338.50     46.25 o 
  -6  14   6      296.60      300.72     48.14 o 
  -5  14   6     1013.06      969.39     57.62 o 
  -4  14   6      633.08      659.83     56.99 o 
  -3  14   6       62.00      115.95     26.96 o 
  -2  14   6        9.45       -0.22     18.29 o 
   0 -17   7      110.43       92.66     33.81 o 
   1 -17   7     1260.70     1180.50    100.92 o 
   2 -17   7     1432.86     1440.97     76.52 o 
   3 -17   7      486.17      476.90     53.75 o 
   4 -17   7        4.43        5.90     16.50 o 
   5 -17   7      610.29      686.22     54.86 o 
   6 -17   7      896.72      896.01     56.34 o 
  -2 -16   7      544.67      133.45     28.78 o 
   0 -16   7        0.95        7.10     27.75 o 
   1 -16   7      863.82      820.98     87.57 o 
   2 -16   7      166.42      187.23     29.20 o 
   3 -16   7       11.41       -4.58     21.42 o 
   4 -16   7       15.17       16.24     17.95 o 
   5 -16   7       38.00       41.58     21.99 o 
   6 -16   7      144.82      141.07     27.33 o 
   7 -16   7      514.60      528.67     49.10 o 
  -3 -15   7       62.62      116.67     35.88 o 
  -2 -15   7       29.00       14.20     24.52 o 
  -1 -15   7       83.28      104.67     32.91 o 
   0 -15   7       20.07        4.26     21.94 o 
   1 -15   7       56.44       87.82     23.05 o 
   2 -15   7     1118.07     1038.94     53.04 o 
   3 -15   7     1309.48     1322.15     61.35 o 
   4 -15   7      796.68      820.05     68.27 o 
   5 -15   7       18.65       59.37     19.92 o 
   6 -15   7      689.09      751.24     47.80 o 
   7 -15   7      768.15      733.54     53.49 o 
   8 -15   7     1267.35     1218.44    105.05 o 
  -4 -14   7       80.04       45.56     28.52 o 
  -3 -14   7      686.40      812.81     67.11 o 
  -2 -14   7     1044.49     1019.89     54.01 o 
  -1 -14   7      538.11      405.37     48.53 o 
   0 -14   7      487.43      531.30     35.62 o 
   1 -14   7        7.99        7.15     13.90 o 
   2 -14   7     1619.87     1674.89     70.70 o 
   3 -14   7     1725.00     1689.75     67.29 o 
   4 -14   7     1622.65     1615.57     67.38 o 
   5 -14   7       43.50       32.68     17.46 o 
   6 -14   7        0.02       22.83     34.07 o 
   7 -14   7       29.14       26.73     20.30 o 
   8 -14   7       58.82       52.21     24.46 o 
   9 -14   7      218.96      304.84     65.43 o 
  -5 -13   7      623.71      644.13     58.08 o 
  -4 -13   7      152.22      131.45     23.67 o 
  -3 -13   7      170.04      183.66     19.39 o 
  -2 -13   7      202.48      197.47     18.47 o 
  -1 -13   7      264.00      277.91     22.66 o 
   0 -13   7      361.29      350.45     27.65 o 
   1 -13   7      453.18      441.59     43.62 o 
   2 -13   7       32.48       25.08     13.00 o 
   3 -13   7      316.35      286.34     33.94 o 
   4 -13   7     2158.51     2334.96     84.11 o 
   5 -13   7     2097.17     2079.91    106.34 o 
   6 -13   7      476.61      466.97     36.24 o 
   7 -13   7        7.01        8.29     17.05 o 
   8 -13   7     1059.34     1027.55    134.61 o 
   9 -13   7     1592.60     1700.86    141.45 o 
  -5 -12   7       14.40       18.99     16.99 o 
  -4 -12   7       36.02       44.30     14.88 o 
  -3 -12   7        3.57        7.44     11.12 o 
  -2 -12   7      247.15      245.74     22.64 o 
  -1 -12   7     1326.94     1331.63     46.05 o 
   0 -12   7     3252.38     3349.65     91.28 o 
   1 -12   7     1272.78     1249.94     47.68 o 
   2 -12   7      598.28      663.45     37.78 o 
   3 -12   7      524.39      541.76     64.98 o 
   4 -12   7     3968.34     3857.28    118.64 o 
   5 -12   7     1967.87     1996.37    110.67 o 
   6 -12   7      133.60      223.49     55.24 o 
   7 -12   7      288.83      310.57     32.59 o 
   8 -12   7        5.03       38.99     30.59 o 
   9 -12   7        8.93      -25.55     34.97 o 
  -6 -11   7      206.68      189.70     50.91 o 
  -5 -11   7     1838.35     1686.18    112.13 o 
  -4 -11   7     4556.54     4635.67    118.63 o 
  -3 -11   7      600.30      629.05     36.07 o 
  -2 -11   7       56.50       82.41     24.13 o 
  -1 -11   7      458.37      451.32     26.13 o 
   0 -11   7     1488.05     1410.37     33.34 o 
   1 -11   7       17.18       10.93     12.79 o 
   2 -11   7      226.31      277.94     24.30 o 
   3 -11   7       35.94       53.34     21.29 o 
   4 -11   7      174.09      237.92     28.20 o 
   5 -11   7     2600.19     2617.07     85.67 o 
   6 -11   7     2507.30     2377.16     85.99 o 
   7 -11   7      450.57      519.17    113.70 o 
   8 -11   7      135.71      162.35     38.72 o 
   9 -11   7      547.67      599.09     66.98 o 
  10 -11   7      376.55      375.69     69.82 o 
  -7 -10   7        2.33        0.03     15.63 o 
  -6 -10   7       30.13       70.11     16.71 o 
  -5 -10   7      248.43      189.58     27.04 o 
  -4 -10   7       20.80        1.63      8.49 o 
  -3 -10   7      206.46      292.97     24.21 o 
  -2 -10   7       15.05       46.72     21.78 o 
  -1 -10   7      878.63      819.20     23.94 o 
   0 -10   7     2828.18     2756.07     55.93 o 
   1 -10   7     3746.60     3830.56    115.18 o 
   2 -10   7     4321.03     4456.30    113.91 o 
   3 -10   7     3098.18     2996.31    130.67 o 
   4 -10   7      991.61     1025.31     42.22 o 
   5 -10   7     2616.94     2608.32     84.11 o 
   6 -10   7     1745.46     1590.48     69.06 o 
   7 -10   7     1152.42     1159.50     36.94 o 
   8 -10   7       60.52       78.61     25.12 o 
   9 -10   7        3.12       14.45     30.84 o 
  10 -10   7        1.80       32.39     31.10 o 
  -7  -9   7       70.99       92.75     33.49 o 
  -6  -9   7        0.01       20.98     12.32 o 
  -5  -9   7     1085.67     1072.19     48.19 o 
  -4  -9   7     7598.75     7670.55    162.51 o 
  -3  -9   7     5454.66     5643.01    121.91 o 
  -2  -9   7     3701.52     3797.04     76.32 o 
  -1  -9   7       98.29      104.04      8.54 o 
   0  -9   7      622.09      595.02     14.88 o 
   1  -9   7      770.38      865.33     31.09 o 
   2  -9   7      299.63      326.18     19.06 o 
   3  -9   7       74.76      124.53     18.84 o 
   4  -9   7      615.24      598.19     26.61 o 
   5  -9   7      103.67      191.99     50.01 o 
   6  -9   7      590.31      587.16     50.11 o 
   7  -9   7     1044.91     1034.92     34.77 o 
   8  -9   7      318.85      334.29     24.39 o 
   9  -9   7      112.10      111.00     21.21 o 
  10  -9   7        0.14      -36.91     38.07 o 
  -8  -8   7     1350.99     1395.91     79.54 o 
  -7  -8   7      206.48      318.17     61.30 o 
  -6  -8   7      769.76      737.34     29.40 o 
  -5  -8   7       10.17       13.72     10.72 o 
  -4  -8   7      774.93      805.45     35.77 o 
  -3  -8   7       70.84       66.63      9.83 o 
  -2  -8   7        0.75       -6.44      6.44 o 
  -1  -8   7       44.22       47.87      6.36 o 
   0  -8   7      352.95      359.65     15.07 o 
   1  -8   7      128.67      143.33     14.05 o 
   2  -8   7     2567.07     2643.98     67.03 o 
   3  -8   7     7307.46     7877.57    524.30 o 
   4  -8   7     1880.82     1752.76     31.40 o 
   5  -8   7      808.44      769.22     38.62 o 
   6  -8   7      399.53      408.20     18.80 o 
   7  -8   7     5110.27     5172.67    117.97 o 
   8  -8   7     1195.07     1130.79     74.62 o 
   9  -8   7      423.91      465.62     35.09 o 
  10  -8   7      105.85      179.91     52.66 o 
  -9  -7   7        3.81       16.51     23.49 o 
  -8  -7   7        2.00       42.96     20.34 o 
  -7  -7   7        0.33      -17.73     17.73 o 
  -6  -7   7       73.47      107.96     13.16 o 
  -5  -7   7     1242.54     1203.28     36.05 o 
  -4  -7   7       63.28       69.61     18.11 o 
  -3  -7   7     2875.51     2800.62     87.71 o 
  -2  -7   7    12817.09    12759.50    190.32 o 
  -1  -7   7    13479.20    13215.30    173.47 o 
   0  -7   7       41.95       35.02     20.26 o 
   1  -7   7      393.96      431.82     30.72 o 
   2  -7   7     1321.44     1378.72    166.42 o 
   3  -7   7     6190.41     6022.49     74.33 o 
   4  -7   7      553.57      528.84     28.22 o 
   5  -7   7       33.58       61.39     26.30 o 
   6  -7   7      120.58      121.65     31.41 o 
   7  -7   7      297.10      291.08     20.07 o 
   8  -7   7      517.82      586.87     45.67 o 
   9  -7   7      249.26      275.42     49.95 o 
  10  -7   7      174.79      183.84     31.06 o 
  -9  -6   7        3.04       90.38     29.24 o 
  -8  -6   7      312.24      390.58     38.72 o 
  -7  -6   7      776.09      701.67     59.75 o 
  -6  -6   7      716.63      659.47     23.04 o 
  -5  -6   7     3744.04     3669.04     75.60 o 
  -4  -6   7       11.70       58.90      9.70 o 
  -3  -6   7     1264.33     1292.57     30.21 o 
  -2  -6   7     7148.46     7085.57    104.57 o 
  -1  -6   7     2519.24     2449.87     35.60 o 
   0  -6   7     3391.93     3547.98     78.18 o 
   1  -6   7       68.14       78.15     22.39 o 
   2  -6   7      533.60      589.78     23.50 o 
   3  -6   7     4189.42     4150.36     58.50 o 
   4  -6   7     7652.48     7747.91    119.25 o 
   5  -6   7     9204.33     8924.73    154.00 o 
   6  -6   7     2300.48     2290.93     78.03 o 
   7  -6   7     1308.85     1299.76     44.67 o 
   8  -6   7     1301.65     1358.47     48.69 o 
   9  -6   7      587.90      599.25     59.75 o 
  10  -6   7      628.07      597.01     50.64 o 
  -9  -5   7        0.16       11.63     19.04 o 
  -8  -5   7      143.70      175.60     26.15 o 
  -7  -5   7       20.52       38.95     15.25 o 
  -6  -5   7       95.88       80.48     11.94 o 
  -5  -5   7      442.34      425.85     17.49 o 
  -4  -5   7      520.58      503.21     18.05 o 
  -3  -5   7       34.07       48.94      9.50 o 
  -2  -5   7    13037.25    12937.91    204.41 o 
  -1  -5   7    38541.30    38847.11    438.55 o 
   0  -5   7    12718.36    11804.18    407.86 o 
   1  -5   7     7192.34     7079.58    138.06 o 
   2  -5   7      761.84      766.96     36.72 o 
   3  -5   7     2643.16     2743.76     44.03 o 
   4  -5   7     1206.25     1163.83     35.71 o 
   5  -5   7      717.36      750.95     24.37 o 
   6  -5   7       10.46       93.75     25.17 o 
   7  -5   7      280.43      318.40     21.69 o 
   8  -5   7       13.11       10.66     23.37 o 
   9  -5   7       35.09       23.83     26.91 o 
  10  -5   7      212.35      208.49     39.69 o 
 -10  -4   7      558.77      506.40     49.17 o 
  -9  -4   7      537.68      525.03     46.08 o 
  -8  -4   7       11.46       15.67     19.49 o 
  -7  -4   7      515.27      522.61     33.29 o 
  -6  -4   7     5457.99     5124.53     91.10 o 
  -5  -4   7     4782.03     4645.60     79.69 o 
  -4  -4   7     3361.42     3464.24     59.81 o 
  -3  -4   7     3238.55     3215.55     53.97 o 
  -2  -4   7     2134.37     2221.48     60.59 o 
  -1  -4   7     7690.45     8094.64     97.98 o 
   0  -4   7     1315.35     1409.85     33.98 o 
   1  -4   7       13.75       43.52     24.84 o 
   2  -4   7       31.10       29.34      5.86 o 
   3  -4   7      523.42      514.57     24.83 o 
   4  -4   7      186.65      210.22     15.39 o 
   5  -4   7     3016.57     3127.66     67.95 o 
   6  -4   7     7830.24     7921.00    162.63 o 
   7  -4   7      208.99      234.66     30.38 o 
   8  -4   7       30.70       19.72     13.69 o 
   9  -4   7      324.39      348.17     54.72 o 
 -10  -3   7     1775.36     1718.26     97.14 o 
  -9  -3   7     1913.26     2017.28     89.74 o 
  -8  -3   7      241.31      303.86     31.09 o 
  -7  -3   7        1.07       -7.57     21.81 o 
  -6  -3   7       74.25       74.05      9.47 o 
  -5  -3   7      169.02      182.77     24.25 o 
  -4  -3   7      269.42      301.65     18.93 o 
  -3  -3   7     4333.14     4346.55     66.70 o 
  -2  -3   7     1608.89     1570.06     26.61 o 
  -1  -3   7     5962.63     5871.38     95.76 o 
   0  -3   7    13107.28    13333.92    152.14 o 
   1  -3   7    14195.76    13846.42    166.82 o 
   2  -3   7     3614.99     3787.52     56.83 o 
   3  -3   7       49.24       77.70     15.33 o 
   4  -3   7        1.37       -7.42      7.42 o 
   5  -3   7      671.35      720.88     44.69 o 
   6  -3   7     4252.19     4310.05    106.19 o 
   7  -3   7      100.02      127.47     17.63 o 
   8  -3   7       43.50       71.83     17.15 o 
   9  -3   7        0.03       -4.46     17.70 o 
 -10  -2   7       94.31      171.76     65.30 o 
  -9  -2   7      406.03      479.51     42.74 o 
  -8  -2   7      595.99      737.51     45.93 o 
  -7  -2   7     1211.26     1198.71     54.18 o 
  -6  -2   7       15.45       18.44     13.52 o 
  -5  -2   7      268.64      285.21     11.53 o 
  -4  -2   7      124.16      150.02     31.44 o 
  -3  -2   7    12497.95    12534.58    197.25 o 
  -2  -2   7     4559.67     4428.61     62.13 o 
  -1  -2   7       15.76       20.70     12.18 o 
   0  -2   7    11289.93    11231.11    140.77 o 
   1  -2   7    10983.43    10977.15    143.36 o 
   2  -2   7     6574.55     6490.67    100.25 o 
   3  -2   7     2703.54     2837.99     52.90 o 
   4  -2   7      154.48      141.62     13.25 o 
   5  -2   7       38.48       50.92     11.76 o 
   6  -2   7     3504.13     3527.65    109.81 o 
   7  -2   7     1990.20     2056.95     62.55 o 
   8  -2   7     1090.97     1231.72     50.72 o 
   9  -2   7      149.73      181.43     60.98 o 
 -10  -1   7      428.48      437.39     53.17 o 
  -9  -1   7     1629.02     1662.54     82.34 o 
  -8  -1   7     1781.40     1763.88     90.02 o 
  -7  -1   7      620.80      643.77     33.52 o 
  -6  -1   7       63.08       69.59     16.40 o 
  -5  -1   7      147.12      140.43     24.42 o 
  -4  -1   7      851.12      822.96     32.07 o 
  -3  -1   7     1338.50     1303.73     26.83 o 
  -2  -1   7       53.34       60.26      7.73 o 
  -1  -1   7      251.68      222.56     13.06 o 
   0  -1   7       69.78       67.86     10.52 o 
   1  -1   7    18993.39    20068.86    360.05 o 
   2  -1   7    15981.38    16017.29    230.28 o 
   3  -1   7     3870.90     3961.66     71.46 o 
   4  -1   7     3939.75     4043.77     80.02 o 
   5  -1   7      507.68      480.70     36.97 o 
   6  -1   7     1339.55     1320.41     43.12 o 
   7  -1   7     1365.85     1452.51     51.18 o 
   8  -1   7      428.30      415.65     30.47 o 
   9  -1   7       25.26       -0.26     22.20 o 
 -11   0   7      174.38      173.13     32.71 o 
 -10   0   7       13.93       26.71     28.59 o 
  -9   0   7        6.03       -9.64     20.20 o 
  -8   0   7      290.92      337.09     29.53 o 
  -7   0   7     2433.52     2660.39     89.10 o 
  -6   0   7      332.59      349.99     56.46 o 
  -5   0   7        1.00       15.99      5.20 o 
  -4   0   7       60.80       51.45      6.55 o 
  -3   0   7    14396.99    14680.63    215.40 o 
  -2   0   7    16358.92    16468.47    225.08 o 
  -1   0   7     5496.73     5144.45    128.69 o 
   0   0   7     2833.28     3033.93     48.80 o 
   1   0   7     6117.17     6406.83    216.34 o 
   2   0   7     5595.18     5481.21     87.69 o 
   3   0   7     2147.81     2111.54     42.34 o 
   4   0   7       17.48       35.18     16.53 o 
   5   0   7        0.51       37.51     12.58 o 
   6   0   7       80.62      151.45     31.55 o 
   7   0   7      156.14      210.11     25.83 o 
   8   0   7      755.41      771.07     49.87 o 
   9   0   7      813.37      544.63     64.79 o 
 -11   1   7      519.86      525.08    111.25 o 
 -10   1   7      278.42      312.60     40.58 o 
  -9   1   7      226.84      225.27     51.30 o 
  -8   1   7     2859.96     3142.58    213.66 o 
  -7   1   7    14388.91    15126.76    393.75 o 
  -6   1   7     3888.88     3754.99    102.80 o 
  -5   1   7      508.03      550.71     30.42 o 
  -4   1   7       18.80       25.02      8.55 o 
  -3   1   7      230.49      245.86     12.38 o 
  -2   1   7        1.18        5.27      9.50 o 
  -1   1   7       34.40       89.90      8.12 o 
   0   1   7     7338.07     7243.29    194.80 o 
   1   1   7      293.80      307.41     10.89 o 
   2   1   7     6243.32     6136.81     94.32 o 
   3   1   7     2827.44     2819.82     89.00 o 
   4   1   7     3194.43     3178.24    102.86 o 
   5   1   7      977.56      957.48     30.85 o 
   6   1   7        6.84       60.23     31.26 o 
   7   1   7       34.41       65.52     22.68 o 
   8   1   7      823.70      852.30     82.08 o 
 -11   2   7     1099.59     1128.68     75.59 o 
 -10   2   7     1911.29     2001.94     92.12 o 
  -9   2   7      387.50      406.61     54.66 o 
  -8   2   7      119.60       92.35     19.20 o 
  -7   2   7      281.82      331.99     29.08 o 
  -6   2   7     1208.34     1257.68     47.24 o 
  -5   2   7      738.63      807.20     51.48 o 
  -4   2   7     6591.91     6423.94    101.43 o 
  -3   2   7      679.60      706.03     19.76 o 
  -2   2   7      819.98      821.03     19.73 o 
  -1   2   7     5463.34     5497.16    104.59 o 
   0   2   7    12677.06    12371.36    199.19 o 
   1   2   7     1388.16     1316.05     92.43 o 
   2   2   7     3254.23     3127.05     52.63 o 
   3   2   7     2436.36     2300.53     76.64 o 
   4   2   7     1853.14     1781.35     84.21 o 
   5   2   7      613.14      617.29     41.21 o 
   6   2   7      317.20      328.02     31.01 o 
   7   2   7        2.04        0.95     21.29 o 
   8   2   7       53.92       40.78     29.81 o 
 -11   3   7      221.06      440.29    114.35 o 
 -10   3   7      259.70      293.00     42.33 o 
  -9   3   7      511.93      522.46     42.24 o 
  -8   3   7      137.62      166.73     59.62 o 
  -7   3   7     3153.19     3118.24     99.69 o 
  -6   3   7     5862.07     5855.91    198.75 o 
  -5   3   7     2009.33     1962.89     50.51 o 
  -4   3   7     3075.85     2996.66     74.48 o 
  -3   3   7     1577.72     1632.88     33.92 o 
  -2   3   7       24.79       39.93      6.67 o 
  -1   3   7     2257.17     2159.50     43.48 o 
   0   3   7      728.44      712.16     15.98 o 
   1   3   7      333.90      318.26     25.40 o 
   2   3   7      693.88      724.81     33.99 o 
   3   3   7      185.57      212.07     38.27 o 
   4   3   7     1111.29     1076.18     50.08 o 
   5   3   7     1305.54     1341.16     65.08 o 
   6   3   7      502.65      524.49     39.57 o 
   7   3   7      597.13      606.21     46.94 o 
 -11   4   7      357.44      399.16     43.37 o 
 -10   4   7     1005.27     1012.12    137.64 o 
  -9   4   7     1317.95     1197.72     91.95 o 
  -8   4   7      489.55      472.13     39.15 o 
  -7   4   7      117.20      116.16     21.71 o 
  -6   4   7       12.66        9.11      7.01 o 
  -5   4   7        0.35       64.93     25.95 o 
  -4   4   7     1640.96     1659.85     38.97 o 
  -3   4   7      121.40      107.80     10.87 o 
  -2   4   7       32.64       44.91     22.33 o 
  -1   4   7       20.36       27.15      6.50 o 
   0   4   7     9607.38     9714.56    228.11 o 
   1   4   7     7763.73     7212.10    718.14 o 
   2   4   7     2081.74     2130.03     74.72 o 
   3   4   7      260.44      287.24     25.10 o 
   4   4   7      728.75      745.67     47.35 o 
   5   4   7      976.87      922.69     52.53 o 
   6   4   7      798.15      804.98     51.67 o 
   7   4   7       56.14      109.94     30.72 o 
 -11   5   7       57.40       96.52     28.05 o 
 -10   5   7       26.77       75.65     57.24 o 
  -9   5   7      195.38      241.78     41.49 o 
  -8   5   7     1779.73     1837.70     74.87 o 
  -7   5   7       16.68       13.75     18.65 o 
  -6   5   7     2005.70     1776.36    267.67 o 
  -5   5   7     7248.57     7409.24    155.26 o 
  -4   5   7     9568.52     9522.95    165.16 o 
  -3   5   7     5135.14     5377.80     97.01 o 
  -2   5   7      974.74     1015.38     23.91 o 
  -1   5   7      423.20      421.84     25.90 o 
   0   5   7      341.66      360.01     29.62 o 
   1   5   7      463.13      389.48     33.81 o 
   2   5   7      239.77      331.94     34.01 o 
   3   5   7      396.15      390.30     31.81 o 
   4   5   7       58.71       55.65     23.88 o 
   5   5   7      183.29      158.02     29.34 o 
   6   5   7      115.40      156.53     27.97 o 
 -11   6   7        1.32       -1.68     18.68 o 
 -10   6   7      134.68      142.41     26.46 o 
  -9   6   7     2399.72     2419.57     95.96 o 
  -8   6   7     6152.81     5996.59    187.20 o 
  -7   6   7     3370.69     3285.85    109.62 o 
  -6   6   7        0.17       -7.95      7.95 o 
  -5   6   7     1586.00     1622.58     43.21 o 
  -4   6   7       31.12       69.73     18.73 o 
  -3   6   7       43.63       75.14     19.31 o 
  -2   6   7      137.01      143.40     16.34 o 
  -1   6   7     3047.40     2916.63     95.53 o 
   0   6   7      106.48      130.96     21.77 o 
   1   6   7     4127.17     4314.58    133.96 o 
   2   6   7     4023.95     4035.34    196.04 o 
   3   6   7     2225.52     2356.65     90.66 o 
   4   6   7        1.91      -19.99     22.26 o 
   5   6   7      345.71      292.48     32.29 o 
   6   6   7      281.63      306.05     62.66 o 
 -11   7   7      174.31      208.89     33.97 o 
 -10   7   7        3.20      -21.96     21.96 o 
  -9   7   7       44.05       89.03     22.52 o 
  -8   7   7      253.57      217.04     64.85 o 
  -7   7   7      328.69      384.39     30.71 o 
  -6   7   7      866.01      913.18     37.42 o 
  -5   7   7       42.51       54.58     11.87 o 
  -4   7   7     2734.76     2839.90     64.06 o 
  -3   7   7     4228.40     4201.58     79.69 o 
  -2   7   7     6982.59     6803.04    182.52 o 
  -1   7   7     2105.22     2281.60    157.00 o 
   0   7   7     1330.28     1310.36     57.77 o 
   1   7   7      862.83      936.04     49.90 o 
   2   7   7      706.23      787.63     46.47 o 
   3   7   7       84.44      117.96     25.14 o 
   4   7   7       25.18       41.46     23.27 o 
   5   7   7       79.49       50.40     23.35 o 
 -10   8   7       54.76       67.92     26.85 o 
  -9   8   7       27.28        4.36     35.56 o 
  -8   8   7     2203.70     2123.37     83.32 o 
  -7   8   7     2849.91     2871.21     97.88 o 
  -6   8   7     3017.76     2938.90     74.60 o 
  -5   8   7       49.24       65.41     12.28 o 
  -4   8   7        2.65        8.85      8.63 o 
  -3   8   7      502.11      501.13     68.40 o 
  -2   8   7        0.10       -3.48     13.02 o 
  -1   8   7       17.59        4.81     12.94 o 
   0   8   7       16.21        2.85     13.77 o 
   1   8   7        1.50        9.57     16.12 o 
   2   8   7      215.94      265.70     70.53 o 
   3   8   7     1451.30     1613.73    117.70 o 
   4   8   7      748.14      732.28     53.24 o 
 -10   9   7        1.86       10.37     20.46 o 
  -9   9   7        3.52       28.89     22.01 o 
  -8   9   7      185.27      134.12     38.78 o 
  -7   9   7        4.18       -7.64     11.98 o 
  -6   9   7      341.42      379.47     44.92 o 
  -5   9   7     1222.41     1178.95     38.81 o 
  -4   9   7      350.67      356.74     37.69 o 
  -3   9   7     1329.16     1315.10     55.70 o 
  -2   9   7     2465.56     2518.27     88.64 o 
  -1   9   7     1806.22     1709.83     75.46 o 
   0   9   7     1344.18     1314.56     68.99 o 
   1   9   7      791.79      830.71     57.00 o 
   2   9   7       14.10       -6.93     28.20 o 
   3   9   7      192.21      156.57     30.57 o 
   4   9   7      259.40      311.61     75.76 o 
 -10  10   7      371.24      356.03     45.20 o 
  -9  10   7      689.68      691.78     92.73 o 
  -8  10   7        0.70      -11.57     16.50 o 
  -7  10   7     1371.72     1308.89     45.07 o 
  -6  10   7     3337.21     3438.54     92.35 o 
  -5  10   7     2819.89     2914.94    102.15 o 
  -4  10   7      517.67      526.87     36.08 o 
  -3  10   7       84.24      113.04     25.53 o 
  -2  10   7      315.43      285.43     34.59 o 
  -1  10   7        2.81        2.28     34.46 o 
   0  10   7      126.63      130.60     30.00 o 
   1  10   7       30.50       50.62     40.46 o 
   2  10   7      148.78      156.18     34.14 o 
   3  10   7      140.46      182.72     38.59 o 
  -9  11   7      349.68      351.39     42.22 o 
  -8  11   7      193.21      241.76     34.40 o 
  -7  11   7      105.64       53.95     32.65 o 
  -6  11   7      355.59      371.91     43.11 o 
  -5  11   7        3.07       -0.95     15.95 o 
  -4  11   7       53.52      157.90     41.81 o 
  -3  11   7      199.00      212.95     33.03 o 
  -2  11   7        1.57       -0.32     15.90 o 
  -1  11   7      639.50      621.44     52.66 o 
   0  11   7     1699.25     1710.21     83.40 o 
   1  11   7     1656.35     1548.85     92.15 o 
   2  11   7      558.72      591.17     59.39 o 
  -8  12   7      213.31      285.61     44.27 o 
  -7  12   7       89.91      122.22     42.20 o 
  -6  12   7      164.95      185.14     34.20 o 
  -5  12   7     1816.35     1895.82     85.84 o 
  -4  12   7     3241.27     3323.07    134.88 o 
  -3  12   7     1417.52     1435.46     71.21 o 
  -2  12   7       61.50       89.22     34.20 o 
  -1  12   7        7.50       27.33     24.54 o 
   0  12   7      210.79      255.16     36.78 o 
  -7  13   7      111.11      107.51     34.46 o 
  -6  13   7        0.12       24.65     34.39 o 
  -5  13   7        0.68       -0.11     14.46 o 
  -4  13   7        8.43       36.12     69.95 o 
  -3  13   7      283.85      262.17     42.59 o 
  -2  13   7      108.53      177.06     37.30 o 
  -1  13   7       42.19       95.84     41.69 o 
   0 -17   8      172.24      193.59     47.11 o 
   1 -17   8        7.07       34.33     25.81 o 
   2 -17   8      340.49      308.47     34.41 o 
   3 -17   8     2005.56     1959.99     97.51 o 
   4 -17   8     2198.95     2248.65    108.54 o 
   5 -17   8      485.11      485.92     43.86 o 
   6 -17   8      125.51      131.53     29.96 o 
  -2 -16   8      682.67      761.70     80.79 o 
  -1 -16   8      918.39      853.85     73.18 o 
   0 -16   8      785.92      753.37     48.30 o 
   1 -16   8        4.69       17.87     15.73 o 
   2 -16   8       31.88       38.23     19.16 o 
   3 -16   8       12.71        9.56     15.02 o 
   4 -16   8        8.42       12.77     32.26 o 
   5 -16   8       45.55       43.20     23.14 o 
   6 -16   8        0.16       26.08     22.85 o 
   7 -16   8      187.16      224.13     33.12 o 
  -3 -15   8        0.43       30.33     32.01 o 
  -2 -15   8      167.36      272.31     41.56 o 
  -1 -15   8      847.05      913.78     52.10 o 
   0 -15   8      855.29      815.67     51.26 o 
   1 -15   8      210.75      251.65     30.19 o 
   2 -15   8        0.26       18.40     25.10 o 
   3 -15   8      152.73      212.71     26.85 o 
   4 -15   8     1070.48     1131.41     61.93 o 
   5 -15   8      570.46      521.90     38.16 o 
   6 -15   8      137.01      146.72     26.19 o 
   7 -15   8       15.88       15.78     18.62 o 
   8 -15   8      189.32      354.52     57.69 o 
  -4 -14   8      760.66      839.91     69.95 o 
  -3 -14   8      201.08      279.62     33.60 o 
  -2 -14   8      221.23      239.40     32.14 o 
  -1 -14   8      759.28      732.41     48.78 o 
   0 -14   8     2936.64     2793.86     96.88 o 
   1 -14   8     1027.45     1000.22     49.73 o 
   2 -14   8        7.23      -15.28     15.28 o 
   3 -14   8       13.41       20.68     23.75 o 
   4 -14   8      864.76      871.23     51.85 o 
   5 -14   8      460.77      392.84     44.27 o 
   6 -14   8        9.06      -12.69     20.65 o 
   7 -14   8        9.80        4.29     19.16 o 
   8 -14   8       13.00      109.69     78.21 o 
  -5 -13   8      481.09      509.39     58.46 o 
  -4 -13   8     1603.87     1705.60     85.24 o 
  -3 -13   8      467.59      516.34     37.24 o 
  -2 -13   8       16.06       11.32     14.83 o 
  -1 -13   8      177.06      148.95     22.33 o 
   0 -13   8      386.09      373.25     32.19 o 
   1 -13   8      155.16      141.78     20.18 o 
   2 -13   8      473.36      435.71     31.04 o 
   3 -13   8     1981.50     2057.86     73.39 o 
   4 -13   8      386.28      352.52     98.02 o 
   5 -13   8     1451.61     1508.34     64.45 o 
   6 -13   8     3294.81     3329.52    126.09 o 
   7 -13   8     3445.98     3471.04    228.17 o 
   8 -13   8      109.54      133.56     29.00 o 
   9 -13   8      246.04      224.43     48.01 o 
  -5 -12   8        2.08       20.47     14.91 o 
  -4 -12   8        7.90       30.47     13.79 o 
  -3 -12   8      143.24      169.57     23.51 o 
  -2 -12   8      138.45      134.39     16.00 o 
  -1 -12   8        0.09        5.00     12.65 o 
   0 -12   8     1273.65     1206.42     51.00 o 
   1 -12   8     4930.51     4975.44    147.02 o 
   2 -12   8     6615.34     6497.48    178.94 o 
   3 -12   8     6602.73     6421.88    177.11 o 
   4 -12   8        8.16       55.63     35.36 o 
   5 -12   8      620.37      602.63     34.52 o 
   6 -12   8      250.91      234.27     45.56 o 
   7 -12   8      239.83      271.00     44.85 o 
   8 -12   8        0.29        1.94     23.10 o 
   9 -12   8       26.92       30.20     37.04 o 
  -6 -11   8       42.79       19.99     18.07 o 
  -5 -11   8      197.95      219.41     21.10 o 
  -4 -11   8     2476.94     2530.30     71.28 o 
  -3 -11   8     2796.31     2931.21     77.03 o 
  -2 -11   8     2018.82     2045.39     78.46 o 
  -1 -11   8     1439.22     1303.46     51.17 o 
   0 -11   8       63.10       79.11     19.04 o 
   1 -11   8      494.88      491.35     29.30 o 
   2 -11   8      664.71      637.23     37.05 o 
   3 -11   8     1144.66     1130.23     47.34 o 
   4 -11   8     1254.05     1195.60     68.27 o 
   5 -11   8        7.48       24.60     15.38 o 
   6 -11   8      273.06      311.48     54.40 o 
   7 -11   8     1787.81     1815.38     80.21 o 
   8 -11   8      841.40      821.80     49.64 o 
   9 -11   8       49.46      -33.30     36.01 o 
  -7 -10   8      267.68      197.71     30.52 o 
  -6 -10   8        1.18       24.77     12.94 o 
  -5 -10   8        0.10      -11.67     11.67 o 
  -4 -10   8       18.57       20.93     15.52 o 
  -3 -10   8      918.86      898.43     51.42 o 
  -2 -10   8     4103.89     4191.21     85.41 o 
  -1 -10   8     3926.01     3728.75     69.28 o 
   0 -10   8      395.16      370.98     25.43 o 
   1 -10   8     4391.91     4412.84    117.82 o 
   2 -10   8     3728.63     3727.42    102.94 o 
   3 -10   8     4714.87     4700.38    126.77 o 
   4 -10   8      880.04      811.10     49.11 o 
   5 -10   8        8.58       15.82     18.33 o 
   6 -10   8        0.53       -1.49     12.22 o 
   7 -10   8      373.18      400.78     35.93 o 
   8 -10   8       86.92      119.34     26.39 o 
   9 -10   8        8.56       37.04     36.14 o 
  -7  -9   8      252.92      249.57     34.17 o 
  -6  -9   8     1722.02     1552.37     51.49 o 
  -5  -9   8     1692.06     1762.88     54.67 o 
  -4  -9   8       19.86       12.72     11.26 o 
  -3  -9   8     2477.65     2379.82     55.69 o 
  -2  -9   8     6982.55     6842.12    172.90 o 
  -1  -9   8     7895.53     7643.59    126.70 o 
   0  -9   8      314.91      338.04     38.91 o 
   1  -9   8      131.31      125.83     15.56 o 
   2  -9   8      182.78      179.60     24.39 o 
   3  -9   8      643.09      606.41     30.67 o 
   4  -9   8       77.18       85.05     14.45 o 
   5  -9   8     1244.68     1306.83     57.22 o 
   6  -9   8      499.83      492.97     33.62 o 
   7  -9   8      279.87      249.85     18.27 o 
   8  -9   8     1496.70     1480.22     72.15 o 
   9  -9   8      948.99      986.13     84.02 o 
  -8  -8   8      108.55      211.30     39.94 o 
  -7  -8   8       17.67       55.67     35.43 o 
  -6  -8   8      918.39      892.34     52.54 o 
  -5  -8   8      564.88      603.23     26.74 o 
  -4  -8   8      159.18      141.19     14.16 o 
  -3  -8   8       28.97       63.65     11.87 o 
  -2  -8   8      162.89      170.51     10.78 o 
  -1  -8   8        2.98       13.90      5.95 o 
   0  -8   8      376.23      403.75     22.09 o 
   1  -8   8       61.73       66.28     11.66 o 
   2  -8   8      101.93      115.09     14.75 o 
   3  -8   8     1620.16     1662.71     55.98 o 
   4  -8   8     5712.98     5395.73    138.95 o 
   5  -8   8     8668.94     8436.78    146.23 o 
   6  -8   8     5844.46     5780.13    119.02 o 
   7  -8   8       40.67       76.18     21.01 o 
   8  -8   8      472.43      506.81     32.37 o 
   9  -8   8      373.11      343.55     49.69 o 
  -8  -7   8       43.96       77.76     71.05 o 
  -7  -7   8       13.46        7.36     14.60 o 
  -6  -7   8      208.99      167.90     24.49 o 
  -5  -7   8      567.32      565.07     24.32 o 
  -4  -7   8       39.44       72.47     24.23 o 
  -3  -7   8      541.29      525.89     18.29 o 
  -2  -7   8      801.19      769.42     25.24 o 
  -1  -7   8     7584.02     7324.90     99.29 o 
   0  -7   8    10592.37    10717.58    229.02 o 
   1  -7   8    10515.97    11221.18    780.54 o 
   2  -7   8     5223.45     5084.85    121.14 o 
   3  -7   8      368.99      378.89     24.20 o 
   4  -7   8      603.40      582.77     15.69 o 
   5  -7   8      242.84      331.13     50.58 o 
   6  -7   8      119.48      121.75     12.62 o 
   7  -7   8      355.60      386.91     23.65 o 
   8  -7   8       22.73        5.04     11.31 o 
   9  -7   8      169.00      189.78     29.06 o 
  -9  -6   8     1241.37     1201.98     73.16 o 
  -8  -6   8        1.02       -6.83     23.10 o 
  -7  -6   8        0.29       75.85     54.72 o 
  -6  -6   8      492.04      470.43     35.53 o 
  -5  -6   8     2732.81     2727.12     84.75 o 
  -4  -6   8     1300.51     1245.34     32.15 o 
  -3  -6   8      808.80      839.25     23.07 o 
  -2  -6   8      305.76      257.51     19.07 o 
  -1  -6   8       84.88      106.95     15.89 o 
   0  -6   8     1927.13     2001.38     54.40 o 
   1  -6   8     2209.98     2177.66     57.26 o 
   2  -6   8     1104.61     1010.15     37.41 o 
   3  -6   8     1783.63     1713.42     38.47 o 
   4  -6   8      858.14      778.68     25.75 o 
   5  -6   8     1948.55     1959.19     48.35 o 
   6  -6   8     5133.43     5146.10    143.51 o 
   7  -6   8      844.27      801.96     34.78 o 
   8  -6   8       78.50      123.79     18.97 o 
   9  -6   8        0.43       -1.36     25.30 o 
  -9  -5   8      725.90      708.05     56.80 o 
  -8  -5   8      187.89      226.81     41.62 o 
  -7  -5   8      163.95      141.44     21.85 o 
  -6  -5   8      213.78      198.61     12.94 o 
  -5  -5   8      294.81      306.66     24.10 o 
  -4  -5   8     1771.15     1776.50     39.77 o 
  -3  -5   8     9772.67     9763.00    152.22 o 
  -2  -5   8     7892.88     7800.53    120.77 o 
  -1  -5   8     6977.24     7035.89     89.09 o 
   0  -5   8    14035.17    13747.98    265.32 o 
   1  -5   8    18843.27    17975.59    308.58 o 
   2  -5   8     8362.48     8435.56    180.47 o 
   3  -5   8      135.14      130.05     17.81 o 
   4  -5   8      139.10      140.19     18.09 o 
   5  -5   8      408.98      427.17     20.07 o 
   6  -5   8       14.68       18.18     11.02 o 
   7  -5   8      111.47      165.49     35.72 o 
   8  -5   8      105.70      119.74     16.66 o 
   9  -5   8       16.78       21.13     19.30 o 
 -10  -4   8       98.68       68.08     30.36 o 
  -9  -4   8     1033.66      986.46    107.57 o 
  -8  -4   8     1756.94     1580.61     71.54 o 
  -7  -4   8     1649.11     1697.01     71.71 o 
  -6  -4   8      362.35      318.22     14.03 o 
  -5  -4   8      620.36      611.34     32.00 o 
  -4  -4   8     2961.35     2983.92     74.67 o 
  -3  -4   8     9445.36     9527.89    164.32 o 
  -2  -4   8     4696.34     4947.94     74.13 o 
  -1  -4   8      368.98      373.50     15.57 o 
   0  -4   8     1234.87     1129.57     17.74 o 
   1  -4   8      174.48      189.29      7.34 o 
   2  -4   8      519.94      506.85     12.81 o 
   3  -4   8       62.66       87.94      8.19 o 
   4  -4   8     1119.89     1083.23     66.39 o 
   5  -4   8       93.61       87.49     20.38 o 
   6  -4   8     1967.48     1955.34     72.46 o 
   7  -4   8     2105.73     2131.88     64.08 o 
   8  -4   8     2149.18     2122.97     71.33 o 
   9  -4   8      761.16      788.28     54.58 o 
 -10  -3   8        0.32      -22.89     22.89 o 
  -9  -3   8      628.02      633.28     86.99 o 
  -8  -3   8      669.45      681.25     42.44 o 
  -7  -3   8     1170.90     1226.75     51.01 o 
  -6  -3   8       22.98       43.07     15.72 o 
  -5  -3   8      507.25      503.05     20.81 o 
  -4  -3   8        3.63       -0.40      5.50 o 
  -3  -3   8      470.07      449.90     33.49 o 
  -2  -3   8     3694.17     3780.30    110.26 o 
  -1  -3   8     1542.67     1454.43     34.84 o 
   0  -3   8      642.80      619.77     14.01 o 
   1  -3   8     1530.47     1438.79     39.87 o 
   2  -3   8    12551.55    12458.34    181.28 o 
   3  -3   8     3935.94     3971.07     72.81 o 
   4  -3   8     9322.68     9206.70    164.94 o 
   5  -3   8     1080.52     1118.51     37.88 o 
   6  -3   8      572.33      558.04     29.75 o 
   7  -3   8      759.03      754.78     35.66 o 
   8  -3   8      253.81      240.77     25.19 o 
   9  -3   8        5.86       -7.63     20.00 o 
 -10  -2   8       33.60       48.23     23.23 o 
  -9  -2   8      347.09      287.60     33.04 o 
  -8  -2   8      797.78      798.21     45.85 o 
  -7  -2   8     3557.35     3513.76    113.87 o 
  -6  -2   8     1248.75     1275.00     52.37 o 
  -5  -2   8       23.13       37.30      8.24 o 
  -4  -2   8      336.20      331.00     12.57 o 
  -3  -2   8       37.50       39.66      6.84 o 
  -2  -2   8     5114.06     5243.32     79.85 o 
  -1  -2   8     5412.81     5672.92     82.17 o 
   0  -2   8     3984.71     3795.50     59.10 o 
   1  -2   8     1148.36     1161.96     24.96 o 
   2  -2   8      322.97      327.47     20.40 o 
   3  -2   8     1024.21     1034.97     27.78 o 
   4  -2   8      606.09      610.74     29.70 o 
   5  -2   8      339.20      363.08     21.59 o 
   6  -2   8      445.13      407.23     23.66 o 
   7  -2   8       39.04        6.19     11.11 o 
   8  -2   8      664.02      634.05     35.59 o 
   9  -2   8     1702.84     1636.46    129.06 o 
 -10  -1   8     1126.50     1115.93     86.86 o 
  -9  -1   8      114.14      191.61     30.92 o 
  -8  -1   8      814.44      759.79     71.05 o 
  -7  -1   8     3202.12     3176.95    115.18 o 
  -6  -1   8     2851.25     2874.70     85.90 o 
  -5  -1   8      184.88      185.56     12.75 o 
  -4  -1   8      101.37       94.64     21.10 o 
  -3  -1   8      109.92      138.18     20.34 o 
  -2  -1   8       19.45       30.02     13.42 o 
  -1  -1   8     3652.31     3781.70     68.95 o 
   0  -1   8     6724.09     6731.54    103.65 o 
   1  -1   8     1657.53     1829.76     43.77 o 
   2  -1   8     7733.48     7405.66    119.97 o 
   3  -1   8     4350.31     4347.79     80.49 o 
   4  -1   8     5381.20     5319.28    106.87 o 
   5  -1   8     3928.76     3895.97     96.65 o 
   6  -1   8       53.94       49.76     12.73 o 
   7  -1   8        0.27        0.45     14.28 o 
   8  -1   8       44.66       61.65     21.15 o 
 -11   0   8      172.68      170.29     33.98 o 
 -10   0   8      277.53      275.93     32.92 o 
  -9   0   8       30.17       31.10     18.98 o 
  -8   0   8      183.60      165.42     27.72 o 
  -7   0   8      333.99      299.03     37.94 o 
  -6   0   8     2801.95     2699.97     81.78 o 
  -5   0   8     4298.26     4141.60     72.42 o 
  -4   0   8     6140.02     6353.92    139.38 o 
  -3   0   8     1076.11     1080.58     31.72 o 
  -2   0   8     2411.45     2484.06     45.98 o 
  -1   0   8    17338.45    17599.79    268.93 o 
   0   0   8    26400.87    26851.58    383.17 o 
   1   0   8     1219.29     1214.58     27.71 o 
   2   0   8      995.00      996.62     28.81 o 
   3   0   8     1519.78     1460.34     45.73 o 
   4   0   8      283.00      271.32     19.87 o 
   5   0   8      337.62      369.93     20.22 o 
   6   0   8       16.86       28.79     17.98 o 
   7   0   8      147.94      157.85     28.93 o 
   8   0   8       32.15       50.72     35.75 o 
 -11   1   8      396.56      393.46     47.54 o 
 -10   1   8      995.95     1075.50     64.41 o 
  -9   1   8     2257.50     2398.77    204.88 o 
  -8   1   8     1123.18     1204.62     59.78 o 
  -7   1   8      906.95      846.13     48.46 o 
  -6   1   8     5835.40     5966.77    156.86 o 
  -5   1   8     7554.16     7287.50    164.27 o 
  -4   1   8     4224.30     4044.34     72.06 o 
  -3   1   8      167.77      198.58     11.74 o 
  -2   1   8      224.15      255.57     12.12 o 
  -1   1   8      522.27      488.52     27.49 o 
   0   1   8     3826.33     4060.93     68.81 o 
   1   1   8     8710.73     8479.15    130.20 o 
   2   1   8      751.84      748.78     34.73 o 
   3   1   8      244.92      279.44     13.16 o 
   4   1   8     2203.22     2157.01     72.54 o 
   5   1   8     3946.36     3928.15     89.15 o 
   6   1   8     1595.97     1678.53     74.34 o 
   7   1   8      895.12     1901.95    884.89 o 
   8   1   8       17.99       13.94     26.33 o 
 -11   2   8      109.83      134.26     28.42 o 
 -10   2   8      318.96      409.44     45.81 o 
  -9   2   8      611.26      717.82     68.21 o 
  -8   2   8      288.33      274.83     30.20 o 
  -7   2   8      741.90      749.17     39.88 o 
  -6   2   8      811.38      832.54     39.87 o 
  -5   2   8     1822.27     1887.72     39.62 o 
  -4   2   8     7322.46     7100.16    121.24 o 
  -3   2   8     2245.21     2126.00     64.13 o 
  -2   2   8      349.26      330.66     14.68 o 
  -1   2   8     1597.04     1448.30     31.30 o 
   0   2   8     1728.12     1737.70     34.43 o 
   1   2   8     6399.40     6419.50     99.93 o 
   2   2   8     2783.15     2542.26     84.73 o 
   3   2   8      695.28      612.59     30.74 o 
   4   2   8        5.83        5.13     34.07 o 
   5   2   8      440.31      533.35     38.00 o 
   6   2   8      715.25      713.46     51.37 o 
   7   2   8       27.48       45.44     21.84 o 
 -11   3   8       52.49       28.05     24.46 o 
 -10   3   8      286.17      259.24     32.29 o 
  -9   3   8     1152.96     1266.43     89.57 o 
  -8   3   8     5957.09     6036.60    182.99 o 
  -7   3   8     1299.72     1273.24     56.72 o 
  -6   3   8      633.17      633.51     19.06 o 
  -5   3   8     2758.31     2739.76     60.29 o 
  -4   3   8     1780.75     1758.89     41.24 o 
  -3   3   8      276.19      272.56     25.28 o 
  -2   3   8     1006.07      972.27     26.78 o 
  -1   3   8      143.93      135.78     16.07 o 
   0   3   8      701.00      634.33     16.82 o 
   1   3   8       79.97      108.42     24.39 o 
   2   3   8       28.41       82.59     16.39 o 
   3   3   8      286.19      301.75     25.10 o 
   4   3   8       44.18      142.67     37.23 o 
   5   3   8     1182.64     1244.21     61.39 o 
   6   3   8      194.29      232.58     71.30 o 
   7   3   8      757.74      698.29     57.68 o 
 -11   4   8      104.05      125.99     32.74 o 
 -10   4   8       19.33       96.14     34.52 o 
  -9   4   8      645.17      647.57     48.34 o 
  -8   4   8     1217.97     1284.94     61.97 o 
  -7   4   8     1252.59     1245.08     54.25 o 
  -6   4   8       28.94       63.68     10.54 o 
  -5   4   8        0.75        0.50     11.25 o 
  -4   4   8     1691.37     1691.76     42.73 o 
  -3   4   8     1045.26     1021.88     46.81 o 
  -2   4   8     1589.21     1566.03     37.19 o 
  -1   4   8     4917.93     4568.63     85.15 o 
   0   4   8       19.02       50.49     15.77 o 
   1   4   8     2988.63     3075.94    192.81 o 
   2   4   8     5694.48     5733.49    168.30 o 
   3   4   8     3938.01     3909.17    132.41 o 
   4   4   8      317.06      379.77     91.89 o 
   5   4   8        0.16        7.92     19.05 o 
   6   4   8      108.67      120.70     44.01 o 
 -11   5   8        1.85       23.12     24.87 o 
 -10   5   8       51.69       33.10     36.59 o 
  -9   5   8       37.30       66.79     24.17 o 
  -8   5   8      917.17      977.30     49.69 o 
  -7   5   8     2918.51     2963.30    115.83 o 
  -6   5   8     2734.30     2649.50     58.63 o 
  -5   5   8      405.33      396.73     19.99 o 
  -4   5   8     2904.17     2879.97     78.35 o 
  -3   5   8     7239.23     7270.39    133.92 o 
  -2   5   8     6790.16     6497.30    111.02 o 
  -1   5   8     4574.09     4441.89    127.53 o 
   0   5   8        1.63       55.21     37.30 o 
   1   5   8      138.46      176.03     54.85 o 
   2   5   8      473.52      508.11     34.46 o 
   3   5   8      810.74      757.15     47.27 o 
   4   5   8      698.45      694.71     44.99 o 
   5   5   8      122.47      147.00     31.26 o 
   6   5   8        0.45      -11.71     20.29 o 
 -11   6   8      290.45      271.21     36.02 o 
 -10   6   8      121.68      115.54     25.60 o 
  -9   6   8        4.34       30.70     18.79 o 
  -8   6   8      195.91      267.55     65.88 o 
  -7   6   8     4781.83     4830.02    217.72 o 
  -6   6   8     4283.67     4067.27     86.83 o 
  -5   6   8     1279.95     1268.89     39.71 o 
  -4   6   8      387.44      346.37     18.57 o 
  -3   6   8      333.09      341.15     17.08 o 
  -2   6   8       24.56       57.21     19.34 o 
  -1   6   8     8063.65     8109.54    224.20 o 
   0   6   8     2522.46     2462.51     84.70 o 
   1   6   8      561.27      717.59     68.98 o 
   2   6   8        6.37      -18.35     19.35 o 
   3   6   8     2339.02     2434.68     99.20 o 
   4   6   8     1813.99     1879.94    152.10 o 
   5   6   8      613.17      581.55     48.09 o 
 -10   7   8        4.92        0.57     19.11 o 
  -9   7   8       13.55       38.81     30.20 o 
  -8   7   8      100.09      145.67     35.75 o 
  -7   7   8      350.63      401.91     50.85 o 
  -6   7   8     2818.85     2783.10     94.40 o 
  -5   7   8     5182.89     5258.64    113.45 o 
  -4   7   8      376.73      402.42     20.53 o 
  -3   7   8     1847.78     1839.43     70.71 o 
  -2   7   8       88.49      116.01     20.68 o 
  -1   7   8      620.21      614.82     38.94 o 
   0   7   8      874.45      923.71     48.95 o 
   1   7   8      626.51      709.69     49.30 o 
   2   7   8        0.16       12.40     18.85 o 
   3   7   8        8.67       27.09     17.89 o 
   4   7   8       10.08       57.74     69.50 o 
   5   7   8       29.05       65.80     26.00 o 
 -10   8   8      879.46      928.71     61.04 o 
  -9   8   8      670.86      711.34     66.98 o 
  -8   8   8      289.23      330.24     34.63 o 
  -7   8   8      315.51      395.73     34.76 o 
  -6   8   8     2344.87     2242.87     63.55 o 
  -5   8   8      945.07      996.70     37.18 o 
  -4   8   8      583.92      609.93     47.11 o 
  -3   8   8      226.28      241.76     27.97 o 
  -2   8   8       64.34       80.59     19.26 o 
  -1   8   8      371.78      366.30     40.40 o 
   0   8   8      422.06      481.39     71.82 o 
   1   8   8       92.51      123.17     24.96 o 
   2   8   8      200.61      233.67     30.94 o 
   3   8   8      170.35      185.20     64.46 o 
   4   8   8      486.83      561.19     56.33 o 
 -10   9   8       31.69       16.47     28.52 o 
  -9   9   8       43.75       29.69     22.07 o 
  -8   9   8       14.81       -2.19     16.55 o 
  -7   9   8      120.08      117.23     21.55 o 
  -6   9   8       10.02       38.08     25.74 o 
  -5   9   8     1142.49     1202.28     53.84 o 
  -4   9   8     1120.55     1170.30     52.36 o 
  -3   9   8      330.77      382.30     60.14 o 
  -2   9   8       16.06       22.98     17.61 o 
  -1   9   8      564.27      643.62     45.17 o 
   0   9   8     1548.13     1544.03     71.10 o 
   1   9   8     1920.57     1634.47    231.08 o 
   2   9   8      457.43      435.07     39.69 o 
   3   9   8      128.85      216.95     35.58 o 
  -9  10   8      590.07      557.15     45.66 o 
  -8  10   8      389.63      322.67     36.67 o 
  -7  10   8      522.07      531.72     52.78 o 
  -6  10   8       48.37       63.64     21.07 o 
  -5  10   8     1366.21     1373.26     67.95 o 
  -4  10   8     4176.52     4245.55    146.14 o 
  -3  10   8     2230.94     2209.36    148.09 o 
  -2  10   8      214.16      194.27     29.42 o 
  -1  10   8       37.39       66.88     44.01 o 
   0  10   8        7.12        6.62     18.25 o 
   1  10   8        1.65      -15.89     18.58 o 
   2  10   8      710.13      716.03     63.44 o 
  -9  11   8       34.90        7.74     28.91 o 
  -8  11   8      481.38      458.54     63.37 o 
  -7  11   8      196.73      192.30     38.07 o 
  -6  11   8        0.08       -6.75     36.85 o 
  -5  11   8       12.35        2.83     17.11 o 
  -4  11   8      169.91      138.96     24.63 o 
  -3  11   8      451.83      507.06     46.54 o 
  -2  11   8     1171.16     1298.59    106.28 o 
  -1  11   8      135.44      194.90     29.75 o 
   0  11   8        7.48       37.89     24.67 o 
   1  11   8      262.08      243.74     50.72 o 
  -8  12   8      418.32      400.60     54.20 o 
  -7  12   8     1051.91      937.48     80.40 o 
  -6  12   8     1168.73     1298.84     90.79 o 
  -5  12   8      202.99      270.21     36.01 o 
  -4  12   8      517.13      420.91     61.56 o 
  -3  12   8      978.54     1101.76     73.01 o 
  -2  12   8      336.02      370.99     42.10 o 
  -1  12   8      197.30      241.99     36.60 o 
  -6  13   8        5.68      -13.16     33.30 o 
  -5  13   8        4.86       10.98     33.81 o 
  -4  13   8       16.97        5.74     30.14 o 
  -3  13   8       27.93       13.79     24.43 o 
   0 -17   9      468.78      602.31     71.37 o 
   1 -17   9      998.85      913.02     60.27 o 
   2 -17   9      416.48      427.86     45.08 o 
   3 -17   9        2.13       25.78     20.99 o 
   4 -17   9      826.79      854.82     58.92 o 
   5 -17   9     1291.91     1282.30     81.35 o 
  -1 -16   9      551.86      588.38     70.08 o 
   0 -16   9      828.10      896.50     58.22 o 
   1 -16   9      315.38      361.53     53.69 o 
   2 -16   9        2.11       23.12     18.23 o 
   3 -16   9        4.90       18.21     20.79 o 
   4 -16   9       20.66       52.77     49.11 o 
   5 -16   9      118.24      141.81     26.97 o 
   6 -16   9      425.92      471.29     56.40 o 
   7 -16   9      186.81      217.02     37.05 o 
  -3 -15   9        1.45       46.85     32.91 o 
  -2 -15   9       31.33       15.02     19.10 o 
  -1 -15   9      264.25      312.12     36.29 o 
   0 -15   9      378.56      400.04     34.42 o 
   1 -15   9      701.84      681.42     62.08 o 
   2 -15   9      829.60      863.99     54.11 o 
   3 -15   9      598.90      572.25     70.66 o 
   4 -15   9       16.30        2.77     17.02 o 
   5 -15   9      876.72      893.46     57.79 o 
   6 -15   9      897.96      887.29     59.38 o 
   7 -15   9      669.85      721.15     56.69 o 
  -4 -14   9      679.32      664.13     71.11 o 
  -3 -14   9     1150.95     1177.52     66.78 o 
  -2 -14   9      735.72      803.87     52.66 o 
  -1 -14   9      302.22      321.29     34.31 o 
   0 -14   9      495.21      469.92     35.41 o 
   1 -14   9      625.63      627.52     37.90 o 
   2 -14   9      629.28      675.71     44.46 o 
   3 -14   9      941.57      902.38     60.01 o 
   4 -14   9       67.33      101.94     22.18 o 
   5 -14   9      143.06      180.15     47.88 o 
   6 -14   9       23.97       27.31     31.23 o 
   7 -14   9       45.52       23.15     19.08 o 
   8 -14   9      180.01      144.14     30.25 o 
  -5 -13   9       22.28       14.33     25.94 o 
  -4 -13   9      211.65      196.50     29.81 o 
  -3 -13   9      487.33      451.79     39.16 o 
  -2 -13   9      461.53      473.54     34.73 o 
  -1 -13   9      334.74      307.29     29.56 o 
   0 -13   9       64.73       52.72     24.52 o 
   1 -13   9       17.01       23.31     15.21 o 
   2 -13   9       43.34       18.34     15.22 o 
   3 -13   9      534.56      517.10     63.69 o 
   4 -13   9     1262.14     1248.83     59.12 o 
   5 -13   9      791.95      732.29     48.93 o 
   6 -13   9        0.96        6.08     24.13 o 
   7 -13   9     1752.64     1822.45     92.19 o 
   8 -13   9     1718.04     1690.41     85.82 o 
  -5 -12   9       29.98       35.21     33.23 o 
  -4 -12   9      103.36       91.68     23.05 o 
  -3 -12   9       39.40       46.37     16.90 o 
  -2 -12   9     1952.58     1805.55     70.43 o 
  -1 -12   9     4156.07     4187.33    133.46 o 
   0 -12   9     1095.28     1129.53     78.66 o 
   1 -12   9       49.40       56.28     41.30 o 
   2 -12   9      548.77      517.33     32.14 o 
   3 -12   9     5039.52     5178.18    159.36 o 
   4 -12   9     2369.38     2393.91     83.24 o 
   5 -12   9      398.55      432.10     36.12 o 
   6 -12   9        3.69       -9.18     17.72 o 
   7 -12   9       81.15      125.26     53.95 o 
   8 -12   9        6.34       23.36     22.11 o 
   9 -12   9      190.77      229.08     48.01 o 
  -6 -11   9      471.43      560.37     58.85 o 
  -5 -11   9     1335.23     1282.77     70.80 o 
  -4 -11   9       65.29       96.14     14.14 o 
  -3 -11   9      274.21      277.06     20.51 o 
  -2 -11   9     2656.39     2655.64    103.50 o 
  -1 -11   9     3801.97     3852.07    122.88 o 
   0 -11   9      702.38      728.27     40.64 o 
   1 -11   9       87.57      121.79     24.13 o 
   2 -11   9       32.79       14.37     13.68 o 
   3 -11   9      287.40      261.29     41.49 o 
   4 -11   9     1224.93     1255.60     73.89 o 
   5 -11   9     2592.48     2348.91    406.92 o 
   6 -11   9     1889.41     1801.70     76.02 o 
   7 -11   9      148.34      123.26     25.51 o 
   8 -11   9     1146.63     1024.84     59.67 o 
   9 -11   9      536.37      625.16     80.79 o 
  -7 -10   9      135.83      112.06     26.75 o 
  -6 -10   9       94.92      116.68     17.30 o 
  -5 -10   9      133.16      118.18     17.01 o 
  -4 -10   9       35.49       40.20     12.98 o 
  -3 -10   9       32.31       64.76     16.02 o 
  -2 -10   9      446.50      415.77     29.00 o 
  -1 -10   9     7234.71     7236.56    196.30 o 
   0 -10   9     5307.86     5210.74    142.86 o 
   1 -10   9     1716.59     1832.48     63.33 o 
   2 -10   9      369.60      457.75     31.38 o 
   3 -10   9     2444.14     2437.35     76.16 o 
   4 -10   9     2333.54     2294.36     81.46 o 
   5 -10   9      794.53      763.19     75.76 o 
   6 -10   9     1097.39     1086.50     57.87 o 
   7 -10   9       34.82       28.17     17.83 o 
   8 -10   9       53.06       73.76     27.10 o 
   9 -10   9       10.58      -10.97     32.78 o 
  -7  -9   9      181.83      175.51     28.29 o 
  -6  -9   9     1062.63     1020.67     59.30 o 
  -5  -9   9     2291.50     2372.81     87.72 o 
  -4  -9   9     1720.74     1644.49     48.88 o 
  -3  -9   9      981.42      977.92     35.27 o 
  -2  -9   9      156.80      161.88     21.06 o 
  -1  -9   9     4876.60     4837.35    132.61 o 
   0  -9   9     2080.32     2140.10     66.98 o 
   1  -9   9     1036.60     1065.26     42.48 o 
   2  -9   9      868.23      861.25     36.81 o 
   3  -9   9       98.70      136.86     20.43 o 
   4  -9   9       55.29       57.78     15.72 o 
   5  -9   9       43.75       36.86     17.45 o 
   6  -9   9     1245.75     1288.29     58.40 o 
   7  -9   9     1014.30     1075.60     59.51 o 
   8  -9   9       49.05       50.87     22.56 o 
   9  -9   9       53.36       49.82     38.98 o 
  -8  -8   9      648.33      668.55     56.08 o 
  -7  -8   9       11.78       16.60     26.78 o 
  -6  -8   9      120.16       84.77     16.20 o 
  -5  -8   9      434.13      423.13     22.58 o 
  -4  -8   9        5.97       11.36      9.29 o 
  -3  -8   9       11.50        9.18      8.18 o 
  -2  -8   9     1102.36     1013.36     25.41 o 
  -1  -8   9        6.38       -4.43     10.34 o 
   0  -8   9      861.28      965.77     94.21 o 
   1  -8   9     2359.95     2585.02    189.72 o 
   2  -8   9     2354.43     2245.83     66.52 o 
   3  -8   9       26.12       48.38     14.91 o 
   4  -8   9        3.40        8.89     31.17 o 
   5  -8   9      474.99      458.31     32.30 o 
   6  -8   9     4608.49     4469.14     99.55 o 
   7  -8   9     2256.01     2138.97     59.25 o 
   8  -8   9      216.19      160.75     30.43 o 
   9  -8   9       42.24       36.14     36.01 o 
  -8  -7   9       45.23       48.23     23.85 o 
  -7  -7   9      180.81      186.68     32.20 o 
  -6  -7   9        6.41       59.82     39.75 o 
  -5  -7   9      202.19      200.00     15.48 o 
  -4  -7   9       35.68       58.62     10.22 o 
  -3  -7   9     2855.42     2857.78     57.74 o 
  -2  -7   9     7601.24     7500.59    126.91 o 
  -1  -7   9      186.79      245.16     31.36 o 
   0  -7   9     3492.93     3652.31    219.33 o 
   1  -7   9    11515.85    11421.73    253.25 o 
   2  -7   9    13450.68    13063.70    293.50 o 
   3  -7   9     3444.84     3354.77     96.71 o 
   4  -7   9      639.94      617.21     26.64 o 
   5  -7   9       10.64       27.89     18.56 o 
   6  -7   9       13.48       41.60     15.71 o 
   7  -7   9      824.18      766.82     35.16 o 
   8  -7   9     1065.73     1072.12     88.53 o 
   9  -7   9      500.49      485.39     60.14 o 
  -9  -6   9      553.89      470.11     54.27 o 
  -8  -6   9      565.37      672.00     49.26 o 
  -7  -6   9     2070.30     1855.60     88.99 o 
  -6  -6   9      604.18      589.27     26.44 o 
  -5  -6   9      178.38      195.58     14.43 o 
  -4  -6   9      519.19      549.60     27.94 o 
  -3  -6   9     2178.70     2090.04     79.74 o 
  -2  -6   9     1402.62     1333.01     27.95 o 
  -1  -6   9       33.21       56.52      9.88 o 
   0  -6   9      147.96      152.18     23.23 o 
   1  -6   9      429.17      411.62     58.79 o 
   2  -6   9     7383.76     7281.20    173.33 o 
   3  -6   9     3582.34     3481.38     75.40 o 
   4  -6   9      939.14      935.56     23.82 o 
   5  -6   9     1326.36     1340.42     38.63 o 
   6  -6   9     2060.11     1999.91    104.22 o 
   7  -6   9     1997.21     1921.29     60.71 o 
   8  -6   9     1003.61      973.48     47.76 o 
   9  -6   9      450.52      378.27     61.82 o 
  -9  -5   9       30.04       24.43     23.27 o 
  -8  -5   9      222.70      185.14     29.73 o 
  -7  -5   9       41.87        2.50     14.42 o 
  -6  -5   9       12.56       44.40      9.52 o 
  -5  -5   9       40.32       51.49      8.98 o 
  -4  -5   9      127.90      142.64     11.78 o 
  -3  -5   9     2011.57     1966.87     49.94 o 
  -2  -5   9    10446.06    10569.60    221.46 o 
  -1  -5   9     7126.62     6986.73    105.36 o 
   0  -5   9     4602.74     4757.52    111.07 o 
   1  -5   9     1544.83     1576.11     46.58 o 
   2  -5   9    11800.67    11178.37    181.12 o 
   3  -5   9     6331.12     6315.52    101.54 o 
   4  -5   9      675.80      689.19     39.30 o 
   5  -5   9      522.52      481.43     21.24 o 
   6  -5   9       91.59      139.81     37.36 o 
   7  -5   9        1.50       24.39     13.50 o 
   8  -5   9      161.45      150.19     19.86 o 
   9  -5   9      774.03      711.75     54.38 o 
 -10  -4   9      129.37      212.04     71.76 o 
  -9  -4   9       42.15       57.35     25.88 o 
  -8  -4   9      986.87      956.95     59.14 o 
  -7  -4   9     6720.90     6764.04    210.17 o 
  -6  -4   9     9105.91     8600.05    156.13 o 
  -5  -4   9      755.40      753.57     43.17 o 
  -4  -4   9      227.82      257.05     25.61 o 
  -3  -4   9      902.83      960.76     43.09 o 
  -2  -4   9      722.23      697.51     17.78 o 
  -1  -4   9        2.12       11.33      5.13 o 
   0  -4   9      605.80      625.47     22.83 o 
   1  -4   9     1037.82     1023.43     37.78 o 
   2  -4   9      712.48      759.40     31.54 o 
   3  -4   9     1714.94     1699.98     38.44 o 
   4  -4   9      645.75      688.67     47.34 o 
   5  -4   9      375.39      386.44     21.97 o 
   6  -4   9       12.98       10.10     15.16 o 
   7  -4   9       34.70       45.43     14.05 o 
   8  -4   9      454.95      396.10     51.56 o 
   9  -4   9     1480.93     1428.86     78.94 o 
 -10  -3   9     1059.69      998.29     65.70 o 
  -9  -3   9      448.37      427.43     74.98 o 
  -8  -3   9       43.87       10.06     22.13 o 
  -7  -3   9      486.05      440.29     40.20 o 
  -6  -3   9        1.07        7.99      6.52 o 
  -5  -3   9      272.95      283.03     14.57 o 
  -4  -3   9     1476.03     1496.43     35.52 o 
  -3  -3   9      760.46      741.73     22.40 o 
  -2  -3   9     1514.80     1466.39     31.40 o 
  -1  -3   9      140.05      153.31     15.91 o 
   0  -3   9    11034.49    10888.12    153.69 o 
   1  -3   9     5409.10     5512.25     86.02 o 
   2  -3   9     1855.47     1826.46     37.45 o 
   3  -3   9     3895.00     3860.93     75.23 o 
   4  -3   9     5940.19     6029.61    119.21 o 
   5  -3   9     3168.32     3161.29     76.37 o 
   6  -3   9     1076.66     1075.58     38.64 o 
   7  -3   9      137.16      143.18     24.71 o 
   8  -3   9        0.12      -10.95     13.46 o 
   9  -3   9       16.97       24.13     19.10 o 
 -10  -2   9        6.61       17.17     18.50 o 
  -9  -2   9        1.79      -10.01     18.91 o 
  -8  -2   9      145.72      166.97     28.00 o 
  -7  -2   9     1039.90     1070.84     54.69 o 
  -6  -2   9     5921.52     5999.15    163.97 o 
  -5  -2   9     2234.52     2185.25     55.62 o 
  -4  -2   9     4024.29     3971.34     72.81 o 
  -3  -2   9     3462.67     3552.42     63.61 o 
  -2  -2   9      247.83      281.71     11.96 o 
  -1  -2   9      812.19      783.85     20.67 o 
   0  -2   9     5344.25     5201.64     83.50 o 
   1  -2   9     1815.35     1765.88     74.28 o 
   2  -2   9      913.56      964.54     25.08 o 
   3  -2   9       42.02       57.94     11.50 o 
   4  -2   9      822.15      815.61     29.87 o 
   5  -2   9      341.02      343.45     22.53 o 
   6  -2   9      152.31      138.56     17.28 o 
   7  -2   9      636.34      655.56     44.52 o 
   8  -2   9      205.65      228.14     34.09 o 
 -10  -1   9      551.38      613.01     82.53 o 
  -9  -1   9      514.66      554.64     42.64 o 
  -8  -1   9     1765.28     1753.14     75.20 o 
  -7  -1   9      227.61      267.25     29.51 o 
  -6  -1   9      164.13      189.56     24.00 o 
  -5  -1   9      853.89      858.97     25.17 o 
  -4  -1   9      777.85      810.43     25.90 o 
  -3  -1   9       33.92       61.74      9.69 o 
  -2  -1   9      939.49      969.05     29.12 o 
  -1  -1   9      575.95      524.61     33.16 o 
   0  -1   9     1340.78     1300.94     35.42 o 
   1  -1   9     8975.73     8998.02    200.45 o 
   2  -1   9     4298.73     4247.67     79.89 o 
   3  -1   9     1459.55     1401.01     52.19 o 
   4  -1   9      555.28      551.93     33.78 o 
   5  -1   9     4658.51     4664.37    106.57 o 
   6  -1   9     1216.66     1298.65     44.29 o 
   7  -1   9      747.62      760.30     55.95 o 
   8  -1   9       11.20       24.74     22.56 o 
 -10   0   9        3.71      -20.00     20.00 o 
  -9   0   9      141.56      162.99     26.81 o 
  -8   0   9       30.13       73.42     23.88 o 
  -7   0   9       26.84       90.51     47.49 o 
  -6   0   9     1606.44     1637.62     61.90 o 
  -5   0   9     4939.63     4726.11    135.61 o 
  -4   0   9    13651.76    13908.58    252.54 o 
  -3   0   9     9653.88     9822.74    205.78 o 
  -2   0   9     3495.11     3696.40     68.22 o 
  -1   0   9     1629.69     1561.86     62.54 o 
   0   0   9      131.64      135.80     10.76 o 
   1   0   9     3542.45     3479.72     64.47 o 
   2   0   9     1506.34     1473.29     35.60 o 
   3   0   9       44.75       60.10     13.53 o 
   4   0   9      111.32      127.12     12.32 o 
   5   0   9      182.66      202.82     16.65 o 
   6   0   9        0.26        1.08     14.04 o 
   7   0   9      153.40      179.00     31.64 o 
   8   0   9      366.53      416.08     61.30 o 
 -11   1   9       26.79       47.94     25.87 o 
 -10   1   9       39.28       44.07     20.39 o 
  -9   1   9      966.88      954.94     53.65 o 
  -8   1   9     5503.43     5586.45    184.80 o 
  -7   1   9     7091.44     6916.39    193.59 o 
  -6   1   9      191.48      122.83     19.60 o 
  -5   1   9     2345.89     2222.82     47.71 o 
  -4   1   9     2135.26     2075.79     44.57 o 
  -3   1   9      281.53      284.26     22.86 o 
  -2   1   9       14.06       11.55     10.81 o 
  -1   1   9     2099.07     2031.11     68.47 o 
   0   1   9      765.08      806.56     23.66 o 
   1   1   9     1419.97     1353.99     30.84 o 
   2   1   9     3135.20     3023.20     59.63 o 
   3   1   9     5603.08     5618.03    129.31 o 
   4   1   9      339.65      341.86     45.35 o 
   5   1   9      827.57      815.39     44.34 o 
   6   1   9      565.12      601.54     64.27 o 
   7   1   9      585.19      665.19     49.72 o 
 -11   2   9      149.71      182.10     36.36 o 
 -10   2   9        0.51       24.21     20.67 o 
  -9   2   9      239.83      275.07     48.20 o 
  -8   2   9      196.87      186.09     26.48 o 
  -7   2   9        3.58       37.81     23.88 o 
  -6   2   9       35.22       35.09      8.76 o 
  -5   2   9      286.21      272.57     16.34 o 
  -4   2   9     3423.41     3195.34     65.82 o 
  -3   2   9     9743.07     9508.40    164.42 o 
  -2   2   9     4037.15     4112.98     78.91 o 
  -1   2   9     8529.94     8298.96    138.89 o 
   0   2   9     1346.50     1297.16     37.02 o 
   1   2   9      480.84      440.06     15.87 o 
   2   2   9     2232.72     2065.37     85.16 o 
   3   2   9     1695.21     1700.69     63.34 o 
   4   2   9      349.34      354.64     32.34 o 
   5   2   9      242.22      217.02     68.34 o 
   6   2   9        6.53        5.13     18.65 o 
   7   2   9        1.92      -22.28     23.79 o 
 -11   3   9      144.83      137.39     28.33 o 
 -10   3   9       46.22       71.34     49.04 o 
  -9   3   9       32.13      101.93     70.98 o 
  -8   3   9      754.18      835.64     48.59 o 
  -7   3   9     2368.88     2492.91    106.92 o 
  -6   3   9     4076.01     4046.30     79.99 o 
  -5   3   9     1752.98     1672.03     41.21 o 
  -4   3   9       20.95       55.16     13.22 o 
  -3   3   9     1533.53     1556.20     40.43 o 
  -2   3   9     2097.60     1918.17     43.60 o 
  -1   3   9      680.18      628.98     39.62 o 
   0   3   9      355.46      341.02     22.46 o 
   1   3   9      319.88      325.83     62.14 o 
   2   3   9       20.68        2.84     13.32 o 
   3   3   9     1443.07     1439.41     63.21 o 
   4   3   9     1936.22     2000.42    127.06 o 
   5   3   9      129.51      132.05     29.08 o 
   6   3   9      166.81      151.16     65.05 o 
 -11   4   9      288.22      304.95     63.82 o 
 -10   4   9       36.16       74.64     50.85 o 
  -9   4   9       94.96       74.91     24.93 o 
  -8   4   9      105.57      151.73     27.49 o 
  -7   4   9       58.17       40.48     18.62 o 
  -6   4   9      749.41      772.90     52.06 o 
  -5   4   9        0.37       -6.68      8.95 o 
  -4   4   9      375.72      386.47     20.85 o 
  -3   4   9     1756.91     1733.05     90.33 o 
  -2   4   9     2806.55     2709.66     59.21 o 
  -1   4   9     2070.37     2101.05     70.61 o 
   0   4   9     2580.46     2378.96     85.96 o 
   1   4   9     2826.93     2731.39     93.62 o 
   2   4   9      720.22      761.49     44.85 o 
   3   4   9      281.15      330.93     32.07 o 
   4   4   9     1808.08     1911.13     81.82 o 
   5   4   9      746.43      782.79     58.15 o 
   6   4   9       61.50      117.46    104.92 o 
 -10   5   9      149.31      238.16     48.40 o 
  -9   5   9      719.20      721.96     84.86 o 
  -8   5   9       79.24       45.67     47.88 o 
  -7   5   9      272.49      301.72     31.00 o 
  -6   5   9     2765.74     2727.82     64.90 o 
  -5   5   9     9416.37     9364.58    183.92 o 
  -4   5   9     1457.76     1431.03     40.38 o 
  -3   5   9      131.35      145.78     16.08 o 
  -2   5   9     3106.25     3008.32     99.56 o 
  -1   5   9      776.15      735.69     71.37 o 
   0   5   9     2455.31     2375.99    154.22 o 
   1   5   9      638.02      749.70     47.43 o 
   2   5   9      140.45      147.55     25.35 o 
   3   5   9       20.26       22.40     22.84 o 
   4   5   9      705.33      737.79     51.97 o 
   5   5   9      281.74      338.75     40.70 o 
 -10   6   9      657.96      705.08     56.87 o 
  -9   6   9     1447.33     1581.07     80.48 o 
  -8   6   9      691.58      678.91     43.24 o 
  -7   6   9       10.87       11.69     16.64 o 
  -6   6   9     1744.45     1659.88     62.68 o 
  -5   6   9      551.74      567.93     33.54 o 
  -4   6   9      320.50      344.82     31.51 o 
  -3   6   9      309.40      298.44     24.65 o 
  -2   6   9      472.24      440.63     53.95 o 
  -1   6   9     1485.06     1505.74     67.92 o 
   0   6   9     2382.14     2462.44     90.42 o 
   1   6   9     3279.09     3523.46    153.97 o 
   2   6   9     3035.51     3137.56    123.23 o 
   3   6   9      117.37      119.46     37.75 o 
   4   6   9      394.44      436.79     42.88 o 
   5   6   9      637.05      676.57     61.00 o 
 -10   7   9       24.31       56.31     24.61 o 
  -9   7   9      219.41      251.92     30.69 o 
  -8   7   9      349.54      364.23     97.25 o 
  -7   7   9      253.54      234.98     26.12 o 
  -6   7   9      128.38      136.79     15.83 o 
  -5   7   9     2386.94     2389.51     67.19 o 
  -4   7   9     5086.05     5019.08    109.50 o 
  -3   7   9     3629.30     3635.35    113.25 o 
  -2   7   9      545.28      596.03     38.00 o 
  -1   7   9      964.41      881.58     54.41 o 
   0   7   9     1327.19     1349.22     65.40 o 
   1   7   9     1063.81      999.57     56.15 o 
   2   7   9       89.12       91.08     30.07 o 
   3   7   9        8.88       22.42     23.30 o 
   4   7   9        7.92       29.52     30.20 o 
 -10   8   9      367.52      462.96     49.48 o 
  -9   8   9      535.19      515.19     54.98 o 
  -8   8   9     1005.62      990.76     57.79 o 
  -7   8   9      748.26      695.83     42.12 o 
  -6   8   9      297.99      259.83     20.14 o 
  -5   8   9        2.30       19.40     11.40 o 
  -4   8   9      464.75      484.97     88.47 o 
  -3   8   9      309.39      343.06     54.20 o 
  -2   8   9      227.33      226.75     36.91 o 
  -1   8   9      349.26      350.28     33.86 o 
   0   8   9      370.85      388.07     41.30 o 
   1   8   9      168.16      208.11     60.92 o 
   2   8   9      623.48      690.34     57.15 o 
   3   8   9      536.88      518.18     49.92 o 
  -9   9   9       80.37       80.82     27.41 o 
  -8   9   9      170.59      160.23     29.29 o 
  -7   9   9      288.16      250.65     27.55 o 
  -6   9   9      506.78      479.42     78.47 o 
  -5   9   9       74.22      117.06     55.43 o 
  -4   9   9      671.44      652.89     40.60 o 
  -3   9   9     1480.41     1507.40     70.96 o 
  -2   9   9      850.10      882.72     49.84 o 
  -1   9   9      211.28      235.44     35.54 o 
   0   9   9       11.27        8.33     18.52 o 
   1   9   9       77.15      116.57     59.11 o 
   2   9   9      282.31      276.91     38.58 o 
  -9  10   9      114.02      143.51     36.78 o 
  -8  10   9      546.14      665.81     61.95 o 
  -7  10   9      965.85     1004.98     86.47 o 
  -6  10   9      959.31      982.51     56.91 o 
  -5  10   9      342.28      352.62     33.17 o 
  -4  10   9       97.50      171.65     43.56 o 
  -3  10   9     1043.80     1036.17     56.56 o 
  -2  10   9      235.66      272.42     38.05 o 
  -1  10   9      335.27      325.60     42.46 o 
   0  10   9        6.07      -21.95     21.95 o 
   1  10   9       16.42       23.88     33.43 o 
  -8  11   9       49.17       14.71     30.97 o 
  -7  11   9       32.60       10.58     29.68 o 
  -6  11   9       41.79      128.09     27.91 o 
  -5  11   9        4.24       -1.52     17.55 o 
  -4  11   9      168.91      174.65     32.62 o 
  -3  11   9        0.42      -11.17     19.29 o 
  -2  11   9     1243.20     1264.43     71.96 o 
  -1  11   9     1760.19     1819.18     96.38 o 
   0  11   9      839.34      800.82     59.56 o 
  -6  12   9      634.39      703.24     71.24 o 
  -5  12   9     1683.93     1721.55     84.32 o 
  -4  12   9      735.27      679.63     60.03 o 
  -3  12   9       18.30       29.16     26.23 o 
  -2  12   9      176.18      216.02     76.73 o 
   1 -17  10      962.34      922.76     66.19 o 
   2 -17  10     1665.54     1508.45     86.60 o 
   3 -17  10     1938.84     1918.89    104.67 o 
   4 -17  10      271.27      334.98     43.64 o 
   5 -17  10      150.58      153.59     31.19 o 
  -1 -16  10      441.86      492.97     40.09 o 
   0 -16  10       47.60        8.86     20.69 o 
   1 -16  10       46.80       26.02     33.62 o 
   2 -16  10        9.69       56.41     24.23 o 
   3 -16  10       21.19       32.15     22.33 o 
   4 -16  10       14.61        9.39     18.34 o 
   5 -16  10       85.30      111.01     48.33 o 
   6 -16  10        5.81       20.60     23.24 o 
  -3 -15  10        7.73       47.11     33.30 o 
  -2 -15  10      158.67      249.85     42.78 o 
  -1 -15  10      207.45      221.99     30.99 o 
   0 -15  10       34.49       94.48     43.94 o 
   1 -15  10      486.29      584.15     42.08 o 
   2 -15  10     1240.43     1233.80     62.67 o 
   3 -15  10     1177.32     1176.60    104.54 o 
   4 -15  10      966.36      910.29     56.41 o 
   5 -15  10       88.64       92.58     34.52 o 
   6 -15  10       43.84       78.39     37.23 o 
   7 -15  10      244.81      284.24     40.33 o 
  -4 -14  10       85.86      118.28     31.17 o 
  -3 -14  10      161.73      165.39     33.23 o 
  -2 -14  10     1454.24     1390.90     73.52 o 
  -1 -14  10     2214.64     2381.00     99.37 o 
   0 -14  10      310.38      319.89     31.44 o 
   1 -14  10       68.84       77.59     28.07 o 
   2 -14  10      124.71      131.09     21.53 o 
   3 -14  10     1073.82     1084.22    101.38 o 
   4 -14  10      476.28      451.42     34.41 o 
   5 -14  10       38.18       43.00     22.67 o 
   6 -14  10      104.24      146.19     30.15 o 
   7 -14  10       13.42       20.21     23.07 o 
   8 -14  10      218.15      251.76     55.82 o 
  -5 -13  10      588.81      542.95     72.53 o 
  -4 -13  10      159.98      170.60     27.05 o 
  -3 -13  10      104.83       94.12     25.94 o 
  -2 -13  10      218.41      207.69     26.79 o 
  -1 -13  10     1147.64     1191.36     61.90 o 
   0 -13  10      144.14      192.84     25.27 o 
   1 -13  10        1.87       20.34     22.78 o 
   2 -13  10        2.66       12.17     13.79 o 
   3 -13  10      294.76      319.93     30.18 o 
   4 -13  10     2399.13     2319.20     92.11 o 
   5 -13  10     3890.19     3804.29    137.35 o 
   6 -13  10     2944.15     2867.90    114.47 o 
   7 -13  10      197.84      235.86     64.01 o 
   8 -13  10      457.71      460.85     65.37 o 
  -5 -12  10        2.94       -8.91     17.73 o 
  -4 -12  10       41.58       51.14     20.75 o 
  -3 -12  10      113.82      149.60     49.36 o 
  -2 -12  10       98.69      119.21     24.20 o 
  -1 -12  10     1104.26     1113.33     50.95 o 
   0 -12  10     4035.50     4150.47    136.70 o 
   1 -12  10     4259.26     4360.68    133.94 o 
   2 -12  10     2503.45     2626.76     99.59 o 
   3 -12  10        0.54       20.67     16.26 o 
   4 -12  10     1026.94     1009.17     52.01 o 
   5 -12  10      792.15      740.60     48.48 o 
   6 -12  10      344.82      366.48     41.30 o 
   7 -12  10       40.64       75.26     42.33 o 
   8 -12  10      141.00      126.99     28.38 o 
  -5 -11  10      974.50      920.73     59.24 o 
  -4 -11  10      903.63      925.64     44.99 o 
  -3 -11  10      940.27     1022.32     53.05 o 
  -2 -11  10      122.13      170.68     32.78 o 
  -1 -11  10      258.05      259.56     61.82 o 
   0 -11  10      223.24      212.38     24.18 o 
   1 -11  10        5.17       17.51     31.49 o 
   2 -11  10       29.20       55.10     15.54 o 
   3 -11  10      239.73      226.82     22.97 o 
   4 -11  10      300.60      282.57     29.55 o 
   5 -11  10      612.98      604.09     39.25 o 
   6 -11  10     1907.47     1858.49     85.39 o 
   7 -11  10     1223.79     1260.45     65.56 o 
   8 -11  10      171.07      194.91     34.86 o 
  -7 -10  10       67.48      152.55     39.10 o 
  -6 -10  10       15.49       17.98     20.00 o 
  -5 -10  10        3.25       10.74     12.16 o 
  -4 -10  10      307.28      283.14     30.90 o 
  -3 -10  10     2005.14     2055.94     78.43 o 
  -2 -10  10     1550.23     1614.89     61.28 o 
  -1 -10  10        3.42       11.92     12.31 o 
   0 -10  10     2981.23     3042.03    157.00 o 
   1 -10  10     6174.73     5992.54    164.37 o 
   2 -10  10     5124.74     4929.94    146.71 o 
   3 -10  10       36.61       87.14     52.20 o 
   4 -10  10      351.94      334.09     27.23 o 
   5 -10  10       53.35      101.35     29.88 o 
   6 -10  10     1328.67     1309.06     62.90 o 
   7 -10  10      173.02      191.94     32.62 o 
   8 -10  10        1.81        9.08     21.94 o 
   9 -10  10       19.03      101.96     45.43 o 
  -7  -9  10      559.06      575.18     47.75 o 
  -6  -9  10      420.44      405.90     36.44 o 
  -5  -9  10      267.50      314.89     21.45 o 
  -4  -9  10      716.40      702.41     41.05 o 
  -3  -9  10     2862.80     2853.12     80.33 o 
  -2  -9  10     4056.85     4058.62    114.96 o 
  -1  -9  10       11.00       94.74     16.78 o 
   0  -9  10     1231.55     1262.75     75.37 o 
   1  -9  10      668.79      634.04     48.14 o 
   2  -9  10      713.81      665.48     38.40 o 
   3  -9  10       37.90       24.26     13.05 o 
   4  -9  10        1.16       -2.80     13.36 o 
   5  -9  10        1.22       -0.53     16.26 o 
   6  -9  10      739.72      756.71     69.30 o 
   7  -9  10     1611.11     1537.57     79.05 o 
   8  -9  10     1228.24     1264.69     74.74 o 
   9  -9  10      955.32      959.16    102.09 o 
  -8  -8  10      880.87      847.46     64.09 o 
  -7  -8  10      976.89     1000.98     59.59 o 
  -6  -8  10      855.28      795.06     37.00 o 
  -5  -8  10      140.47      146.92     22.71 o 
  -4  -8  10       14.43       48.62     27.09 o 
  -3  -8  10      123.48      117.51     15.35 o 
  -2  -8  10        9.81       -3.88     10.13 o 
  -1  -8  10      264.48      260.17     28.01 o 
   0  -8  10      784.49      740.64     62.53 o 
   1  -8  10      111.03       85.47     15.05 o 
   2  -8  10     4977.66     4977.46    134.33 o 
   3  -8  10     4245.60     4100.03    119.47 o 
   4  -8  10     3566.47     3655.70    113.75 o 
   5  -8  10     1759.78     1724.97     68.42 o 
   6  -8  10      379.08      430.65     35.15 o 
   7  -8  10     1491.35     1617.57    134.99 o 
   8  -8  10      636.77      623.97     61.04 o 
   9  -8  10      235.20      239.02     48.40 o 
  -8  -7  10      176.76      183.46     74.60 o 
  -7  -7  10      261.22      284.36     35.94 o 
  -6  -7  10      562.54      539.51     24.08 o 
  -5  -7  10       11.62       20.28     10.03 o 
  -4  -7  10       19.93       17.60      9.29 o 
  -3  -7  10       91.61      100.33      9.82 o 
  -2  -7  10     2826.91     2757.08     90.01 o 
  -1  -7  10     4631.89     5059.06    258.57 o 
   0  -7  10     5719.42     5818.90    145.17 o 
   1  -7  10     1823.35     1874.33     60.86 o 
   2  -7  10     1047.38      987.14     48.85 o 
   3  -7  10     1423.39     1447.50     55.30 o 
   4  -7  10     2131.92     2062.20     70.17 o 
   5  -7  10      353.16      417.39     34.28 o 
   6  -7  10        8.87       47.88     18.22 o 
   7  -7  10       17.39        6.54     11.40 o 
   8  -7  10       70.41       36.74     48.01 o 
   9  -7  10      917.49      925.35     95.89 o 
  -9  -6  10       98.19      111.41     28.65 o 
  -8  -6  10      133.87      141.49     29.40 o 
  -7  -6  10     2811.81     2568.53    101.49 o 
  -6  -6  10     3527.08     3225.74     81.02 o 
  -5  -6  10      717.03      676.76     39.94 o 
  -4  -6  10      314.13      323.84     17.36 o 
  -3  -6  10       36.97       43.32      8.39 o 
  -2  -6  10       36.34       41.23     26.30 o 
  -1  -6  10       10.36       65.08     14.21 o 
   0  -6  10     1514.26     1482.94     68.40 o 
   1  -6  10     1792.92     1827.29     62.14 o 
   2  -6  10     1402.38     1240.46     49.56 o 
   3  -6  10     1485.68     1346.06     75.78 o 
   4  -6  10     2334.20     2236.98     79.42 o 
   5  -6  10     3796.88     3728.09     83.49 o 
   6  -6  10       95.62       93.82     19.67 o 
   7  -6  10        2.54       12.72     12.58 o 
   8  -6  10       52.12       11.12     18.89 o 
   9  -6  10      598.32      535.20     73.95 o 
  -9  -5  10       60.40       52.96     24.89 o 
  -8  -5  10        0.01       89.40     41.69 o 
  -7  -5  10       12.19        8.50     17.87 o 
  -6  -5  10      400.39      320.80     23.62 o 
  -5  -5  10      841.65      889.28     31.16 o 
  -4  -5  10     2112.48     2094.57     80.72 o 
  -3  -5  10      474.32      457.90     27.83 o 
  -2  -5  10      864.20      824.26     23.77 o 
  -1  -5  10     6332.88     6243.92    202.94 o 
   0  -5  10    12781.86    11809.79    498.41 o 
   1  -5  10    10239.01    10025.50    307.48 o 
   2  -5  10      789.46      721.11     37.03 o 
   3  -5  10     1301.14     1198.55     86.03 o 
   4  -5  10      485.62      444.15     18.34 o 
   5  -5  10      421.12      401.91     21.84 o 
   6  -5  10       16.58       20.08     10.81 o 
   7  -5  10        3.07       10.76     11.88 o 
   8  -5  10       12.79       19.97     20.21 o 
  -9  -4  10      364.40      365.71     37.73 o 
  -8  -4  10     1182.24     1183.95     58.88 o 
  -7  -4  10        0.29       -2.91     22.91 o 
  -6  -4  10     4331.17     3997.62     99.57 o 
  -5  -4  10     7939.38     8084.21    186.50 o 
  -4  -4  10     7040.00     7137.93    131.21 o 
  -3  -4  10     2341.67     2257.86     88.09 o 
  -2  -4  10       74.25       85.83     12.66 o 
  -1  -4  10     1022.42     1016.08     36.98 o 
   0  -4  10        2.57        4.67      8.04 o 
   1  -4  10     2012.37     2010.51     50.76 o 
   2  -4  10     2562.20     2573.40     51.83 o 
   3  -4  10       12.75        4.83      6.82 o 
   4  -4  10       55.63       48.57     11.04 o 
   5  -4  10     4487.37     4660.65    106.50 o 
   6  -4  10     1443.39     1371.03     88.27 o 
   7  -4  10      656.96      630.91     37.55 o 
   8  -4  10      204.55      198.70     36.82 o 
 -10  -3  10      189.85      274.37     36.62 o 
  -9  -3  10      750.66      713.17     45.49 o 
  -8  -3  10      757.07      765.77     45.34 o 
  -7  -3  10      518.65      520.15     55.75 o 
  -6  -3  10       53.92       74.61      9.71 o 
  -5  -3  10       21.82       58.96     24.40 o 
  -4  -3  10      602.84      605.79     31.58 o 
  -3  -3  10      216.06      192.64     12.14 o 
  -2  -3  10      158.50      177.91      9.72 o 
  -1  -3  10     1686.77     1795.44     45.09 o 
   0  -3  10        3.96       14.91      8.05 o 
   1  -3  10     9165.07     8899.01    142.43 o 
   2  -3  10     7361.83     7516.50    177.70 o 
   3  -3  10     2978.91     2933.58     64.77 o 
   4  -3  10       68.08      102.44     13.56 o 
   5  -3  10     1183.09     1246.89     40.93 o 
   6  -3  10     1789.16     1820.97     58.25 o 
   7  -3  10      682.46      699.54     51.19 o 
   8  -3  10       10.61       13.89     19.67 o 
 -10  -2  10       45.01       63.44     23.75 o 
  -9  -2  10      167.27      187.82     27.24 o 
  -8  -2  10     1746.84     1743.88     71.64 o 
  -7  -2  10     1558.06     1678.50    171.65 o 
  -6  -2  10       38.97       44.55     16.83 o 
  -5  -2  10     1448.87     1376.45     42.20 o 
  -4  -2  10     8306.98     8158.09    145.05 o 
  -3  -2  10     4660.59     4692.08     86.21 o 
  -2  -2  10      996.15     1026.95     29.68 o 
  -1  -2  10     4605.13     4621.95     95.61 o 
   0  -2  10      353.14      349.79     28.18 o 
   1  -2  10      137.67      160.49     12.11 o 
   2  -2  10      408.33      438.03     19.46 o 
   3  -2  10        0.33       11.84      9.49 o 
   4  -2  10       45.72       88.38     24.70 o 
   5  -2  10      284.52      291.85     20.26 o 
   6  -2  10       61.12       72.93     15.67 o 
   7  -2  10      329.32      352.26     27.66 o 
   8  -2  10      997.56      970.31     94.02 o 
 -10  -1  10        5.96       25.73     37.04 o 
  -9  -1  10      107.50       70.96     51.49 o 
  -8  -1  10     1830.55     1837.42     79.71 o 
  -7  -1  10     1666.17     1731.38     66.64 o 
  -6  -1  10      122.93      165.05     21.89 o 
  -5  -1  10      311.37      336.44     17.16 o 
  -4  -1  10        0.08        8.02      8.15 o 
  -3  -1  10      298.38      339.27     16.88 o 
  -2  -1  10      314.53      350.60     17.45 o 
  -1  -1  10     1182.76     1191.86     31.47 o 
   0  -1  10      934.61      968.00     27.42 o 
   1  -1  10     3147.69     3251.13     89.86 o 
   2  -1  10     5072.24     5021.13     99.06 o 
   3  -1  10     7717.09     7624.91    148.12 o 
   4  -1  10     2367.32     2360.03     59.62 o 
   5  -1  10       83.36      102.92     14.29 o 
   6  -1  10       87.04       92.16     16.32 o 
   7  -1  10      313.92      347.54     71.05 o 
 -10   0  10        0.89        7.77     16.31 o 
  -9   0  10      218.10      244.02     28.43 o 
  -8   0  10      102.66      151.59     27.92 o 
  -7   0  10     1067.01     1133.79     53.61 o 
  -6   0  10     1087.45     1040.56     66.46 o 
  -5   0  10     1450.77     1358.17     37.06 o 
  -4   0  10     1805.63     1798.47     51.52 o 
  -3   0  10    13795.46    13974.24    373.81 o 
  -2   0  10    13332.67    13382.69    230.86 o 
  -1   0  10     7632.59     7580.93    134.90 o 
   0   0  10     2667.13     2615.00     54.67 o 
   1   0  10       79.00       65.70      9.98 o 
   2   0  10      575.30      490.88     19.70 o 
   3   0  10       34.04       29.44     10.38 o 
   4   0  10      733.81      680.99     27.64 o 
   5   0  10       60.61       43.34     18.46 o 
   6   0  10        2.46       57.15     44.33 o 
   7   0  10       62.86       -5.85     19.89 o 
 -10   1  10       73.17      123.33     67.37 o 
  -9   1  10      228.67      248.14     29.88 o 
  -8   1  10       20.74       -4.19     16.20 o 
  -7   1  10     2595.66     2516.17     90.45 o 
  -6   1  10     7184.12     6959.04    156.79 o 
  -5   1  10     4618.38     4289.49     90.22 o 
  -4   1  10      102.36      101.76     12.99 o 
  -3   1  10      104.21      148.01     14.25 o 
  -2   1  10      954.45      962.37     29.02 o 
  -1   1  10      502.08      518.60     26.14 o 
   0   1  10     2042.93     1914.91     75.37 o 
   1   1  10      836.97      761.44     22.39 o 
   2   1  10      329.66      290.23     20.07 o 
   3   1  10     1217.65     1166.22     67.52 o 
   4   1  10     5324.60     5306.58    165.49 o 
   5   1  10     1283.51     1265.78    110.34 o 
   6   1  10      243.55      243.12     29.03 o 
   7   1  10      109.49      139.73     33.16 o 
 -10   2  10       84.14      124.49     43.82 o 
  -9   2  10        0.09       -8.01     16.15 o 
  -8   2  10       75.07       64.22     20.91 o 
  -7   2  10       22.82      -16.93     16.93 o 
  -6   2  10      189.71      202.94     46.10 o 
  -5   2  10     4783.55     4669.05     96.78 o 
  -4   2  10     1027.71     1042.96     31.79 o 
  -3   2  10     1545.29     1455.83     64.96 o 
  -2   2  10      893.11      829.99     27.47 o 
  -1   2  10     2965.47     2864.73     60.42 o 
   0   2  10     3542.90     3498.95     70.15 o 
   1   2  10     2359.69     2226.82     47.97 o 
   2   2  10     1448.95     1471.12     60.10 o 
   3   2  10      115.48      180.78     44.27 o 
   4   2  10      344.83      369.31     55.37 o 
   5   2  10      459.38      555.76     57.04 o 
   6   2  10       13.26       31.65     20.96 o 
 -10   3  10      625.44      688.24    104.73 o 
  -9   3  10     1063.51     1107.66    105.63 o 
  -8   3  10      501.41      611.10     41.55 o 
  -7   3  10        9.10       22.43     15.68 o 
  -6   3  10     1430.50     1386.29     40.49 o 
  -5   3  10     3597.47     3487.09     77.93 o 
  -4   3  10     3000.15     2970.51     69.31 o 
  -3   3  10        1.48       12.47      9.11 o 
  -2   3  10       45.41       62.73     13.63 o 
  -1   3  10       21.78       46.58     14.54 o 
   0   3  10       11.76       33.34     16.06 o 
   1   3  10      418.84      365.61     30.22 o 
   2   3  10      531.50      560.65     38.46 o 
   3   3  10       38.37       47.74     19.80 o 
   4   3  10      719.08      773.88     60.21 o 
   5   3  10      593.96      595.41     51.17 o 
   6   3  10      842.09      811.35     59.42 o 
 -10   4  10      484.98      551.54     43.39 o 
  -9   4  10       11.93      -17.95     17.95 o 
  -8   4  10       36.79       81.72     20.40 o 
  -7   4  10        8.85       79.84     18.09 o 
  -6   4  10      272.64      258.72     16.80 o 
  -5   4  10      139.60      135.65     17.04 o 
  -4   4  10     1947.99     1948.86     82.36 o 
  -3   4  10       67.98       90.70     12.41 o 
  -2   4  10       13.34       32.65     29.72 o 
  -1   4  10     1237.83     1197.10     51.83 o 
   0   4  10     4615.68     4521.78    220.56 o 
   1   4  10     2713.55     2678.50    100.81 o 
   2   4  10     2464.44     2413.51    100.15 o 
   3   4  10      348.16      389.23     41.62 o 
   4   4  10        0.05      -20.08     21.36 o 
   5   4  10      137.35      152.52     33.89 o 
 -10   5  10       41.83       67.22     32.07 o 
  -9   5  10      759.87      692.92     46.21 o 
  -8   5  10      321.89      414.97     39.10 o 
  -7   5  10      636.95      598.04     65.37 o 
  -6   5  10      460.99      451.80     24.39 o 
  -5   5  10      245.45      232.58     19.59 o 
  -4   5  10     8877.27     8636.37    181.12 o 
  -3   5  10     9302.80     9036.29    176.84 o 
  -2   5  10     1469.63     1449.62     92.15 o 
  -1   5  10       36.59       33.51     33.68 o 
   0   5  10       74.76      135.19     27.17 o 
   1   5  10      265.94      230.85     40.27 o 
   2   5  10      235.53      262.10     33.49 o 
   3   5  10      500.30      552.29     59.56 o 
   4   5  10        6.89       35.09     23.01 o 
   5   5  10        0.86       46.87     28.23 o 
 -10   6  10       81.94       70.16     71.11 o 
  -9   6  10      328.70      344.08     57.24 o 
  -8   6  10      461.46      515.30     66.79 o 
  -7   6  10     1283.14     1419.22     67.13 o 
  -6   6  10      223.14      189.77     18.44 o 
  -5   6  10        1.15       20.44     11.02 o 
  -4   6  10      230.76      198.95     17.75 o 
  -3   6  10      256.17      244.44     29.65 o 
  -2   6  10      665.07      698.76     46.31 o 
  -1   6  10      210.60      266.73     33.36 o 
   0   6  10        5.00       12.76     20.65 o 
   1   6  10       22.11       43.52     20.37 o 
   2   6  10     1156.13     1151.62     74.14 o 
   3   6  10     1724.77     1760.47     92.99 o 
   4   6  10      573.42      661.06     62.21 o 
 -10   7  10       18.25       30.12     25.89 o 
  -9   7  10      276.13      247.30     32.72 o 
  -8   7  10      307.06      317.50     35.93 o 
  -7   7  10      731.64      751.38     57.56 o 
  -6   7  10     2226.42     2122.95     62.04 o 
  -5   7  10      780.04      754.64     41.56 o 
  -4   7  10      109.56       73.88     22.03 o 
  -3   7  10     2371.17     2335.14     90.10 o 
  -2   7  10     3000.06     3045.86    112.41 o 
  -1   7  10      940.88      939.71     51.25 o 
   0   7  10      354.67      314.10     34.98 o 
   1   7  10       75.74      138.53     77.18 o 
   2   7  10       46.81       49.30     34.78 o 
   3   7  10       52.01       67.49     24.55 o 
  -9   8  10        5.20      -23.83     23.83 o 
  -8   8  10      541.80      524.96     40.94 o 
  -7   8  10      405.19      364.50     89.57 o 
  -6   8  10      149.56      152.63     24.41 o 
  -5   8  10      292.99      266.19     27.74 o 
  -4   8  10        4.64      -18.17     18.25 o 
  -3   8  10       82.26      109.30     25.17 o 
  -2   8  10      112.82      121.20     24.78 o 
  -1   8  10      144.02      184.01     29.21 o 
   0   8  10       35.22      102.46     26.13 o 
   1   8  10        0.04        8.53     23.88 o 
   2   8  10      227.62      217.14     35.61 o 
  -9   9  10        5.87       70.21     35.36 o 
  -8   9  10        6.83       20.52     28.91 o 
  -7   9  10       77.22       29.94     29.81 o 
  -6   9  10      384.07      330.62     29.95 o 
  -5   9  10      806.79      794.53     48.64 o 
  -4   9  10      432.17      340.86     50.91 o 
  -3   9  10        0.53       -7.38     19.10 o 
  -2   9  10     1212.24     1291.62     69.15 o 
  -1   9  10     2159.95     2213.65    101.35 o 
   0   9  10     1063.84     1067.25     71.77 o 
   1   9  10       95.38       80.31     57.82 o 
  -8  10  10       14.97       31.23     26.20 o 
  -7  10  10       74.46       65.17     28.78 o 
  -6  10  10      286.69      339.60     34.36 o 
  -5  10  10     1422.59     1386.89     66.39 o 
  -4  10  10     1331.24     1308.71     71.73 o 
  -3  10  10      111.18      129.62     27.88 o 
  -2  10  10        1.41       26.86     27.55 o 
  -1  10  10       66.33      104.35     53.75 o 
   0  10  10        4.36       38.45     25.17 o 
  -7  11  10        0.08       12.52     23.88 o 
  -6  11  10       49.40       12.52     32.65 o 
  -5  11  10       22.67       22.17     22.83 o 
  -4  11  10      465.23      510.81     78.27 o 
  -3  11  10      904.91      832.74     59.84 o 
  -2  11  10      119.29      164.61     31.60 o 
   1 -17  11        0.11      -11.72     20.52 o 
   2 -17  11      301.27      272.65     36.97 o 
   3 -17  11     1320.92     1288.66     87.44 o 
   4 -17  11     1350.60     1280.33     78.60 o 
  -1 -16  11     1122.23     1023.99     70.65 o 
   0 -16  11      544.08      628.12     48.92 o 
   1 -16  11       20.47       36.98     19.28 o 
   2 -16  11        5.20      -15.94     17.77 o 
   3 -16  11        1.77       -1.29     20.00 o 
   4 -16  11        3.94       13.27     21.23 o 
   5 -16  11      222.48      321.77     34.08 o 
   6 -16  11      117.54      168.83     31.88 o 
  -2 -15  11        1.68       -5.55     20.13 o 
  -1 -15  11      367.22      365.19     41.99 o 
   0 -15  11      774.94      776.10     62.92 o 
   1 -15  11      399.28      395.89     34.64 o 
   2 -15  11       33.39       26.24     19.25 o 
   3 -15  11      261.89      240.17     33.68 o 
   4 -15  11      812.85      852.02     53.42 o 
   5 -15  11      478.96      494.40     39.71 o 
   6 -15  11      905.84      895.74     64.65 o 
  -4 -14  11      404.17      346.44     41.57 o 
  -3 -14  11      269.34      261.80     33.34 o 
  -2 -14  11       90.43       92.32     24.60 o 
  -1 -14  11      236.74      217.92     39.69 o 
   0 -14  11     1385.98     1453.47     66.66 o 
   1 -14  11      749.22      744.34     50.26 o 
   2 -14  11     1013.28      986.10     52.63 o 
   3 -14  11        8.55       31.98     24.52 o 
   4 -14  11      156.26      100.83     24.06 o 
   5 -14  11      151.03      180.92     29.38 o 
   6 -14  11       23.07       50.16     22.05 o 
   7 -14  11       86.66       69.22     39.10 o 
  -4 -13  11      247.86      291.01     48.98 o 
  -3 -13  11      160.69      171.91     29.08 o 
  -2 -13  11       41.53       46.63     21.52 o 
  -1 -13  11      271.34      247.23     29.06 o 
   0 -13  11       19.21       18.89     15.94 o 
   1 -13  11       78.65      104.65     24.65 o 
   2 -13  11      560.86      472.09    100.86 o 
   3 -13  11      338.03      275.66     33.06 o 
   4 -13  11        6.50       26.44     20.38 o 
   5 -13  11      140.01      128.31     26.97 o 
   6 -13  11     2008.40     2036.76    132.99 o 
   7 -13  11     2535.27     2472.32    109.80 o 
  -5 -12  11        3.14       -7.83     18.35 o 
  -4 -12  11       38.62       55.53     19.21 o 
  -3 -12  11      254.36      276.33     32.47 o 
  -2 -12  11     2117.00     2064.61     87.65 o 
  -1 -12  11      763.61      750.20     44.67 o 
   0 -12  11      313.61      356.97     29.57 o 
   1 -12  11     2424.86     2460.03     92.44 o 
   2 -12  11     6015.16     5018.79    853.59 o 
   3 -12  11     2754.56     2816.16    122.02 o 
   4 -12  11       83.02       99.52     22.40 o 
   5 -12  11        7.96      -16.05     16.05 o 
   6 -12  11      363.97      374.59     37.79 o 
   7 -12  11       12.12       24.61     34.46 o 
   8 -12  11      160.41      180.39     46.14 o 
  -6 -11  11      535.39      585.92     80.15 o 
  -5 -11  11        1.73      -17.10     17.10 o 
  -4 -11  11      673.59      718.06     43.90 o 
  -3 -11  11     1122.37     1135.21     90.02 o 
  -2 -11  11     2543.73     2519.52     98.04 o 
  -1 -11  11      279.86      285.13     35.94 o 
   0 -11  11       90.71       86.43     19.61 o 
   1 -11  11        5.90        6.24     12.35 o 
   2 -11  11      277.83      222.47     28.74 o 
   3 -11  11     1258.65     1113.22    207.98 o 
   4 -11  11      351.56      363.76     36.72 o 
   5 -11  11       39.61       54.72     23.17 o 
   6 -11  11      343.67      323.09     33.94 o 
   7 -11  11     1122.78     1106.79     67.40 o 
   8 -11  11      696.73      649.63     55.89 o 
  -7 -10  11      254.35      263.67     60.66 o 
  -6 -10  11      116.41      202.23     45.17 o 
  -5 -10  11       14.57        4.60     14.97 o 
  -4 -10  11      156.57      197.44     54.53 o 
  -3 -10  11      322.76      310.61     28.96 o 
  -2 -10  11     2089.15     2025.22     74.75 o 
  -1 -10  11     3594.76     3673.97    114.41 o 
   0 -10  11     2255.57     2291.94     80.38 o 
   1 -10  11       92.67      114.04     20.12 o 
   2 -10  11     3316.06     3592.01    148.03 o 
   3 -10  11     3286.32     3262.43    109.05 o 
   4 -10  11     1059.35     1076.64     54.53 o 
   5 -10  11      712.66      746.63     74.14 o 
   6 -10  11        3.09      -18.23     18.23 o 
   7 -10  11      212.35      212.57     33.61 o 
   8 -10  11       17.95       72.78     58.01 o 
  -7  -9  11     1099.13     1087.96     96.66 o 
  -6  -9  11     2947.28     2865.12    117.88 o 
  -5  -9  11      818.42      831.61     35.09 o 
  -4  -9  11       24.44       23.65     10.17 o 
  -3  -9  11      260.59      241.79     32.14 o 
  -2  -9  11     1067.67     1080.07     69.30 o 
  -1  -9  11      424.48      451.15     46.14 o 
   0  -9  11      112.30      123.07     19.13 o 
   1  -9  11        1.03       12.65     18.07 o 
   2  -9  11      260.71      234.46     36.65 o 
   3  -9  11        4.47        3.07     20.13 o 
   4  -9  11        7.47       24.10     21.75 o 
   5  -9  11       15.77       53.03     21.53 o 
   6  -9  11        2.86       -5.27     15.54 o 
   7  -9  11       11.28       18.73     27.68 o 
   8  -9  11       42.03       24.52     22.62 o 
  -8  -8  11        3.79       22.07     29.68 o 
  -7  -8  11      258.88      248.46     31.42 o 
  -6  -8  11      739.95      735.32     33.45 o 
  -5  -8  11      129.65      101.96     14.68 o 
  -4  -8  11        3.28        6.19      8.67 o 
  -3  -8  11       30.21       41.84     22.66 o 
  -2  -8  11        2.39       -0.67     17.87 o 
  -1  -8  11      168.86      239.57     54.59 o 
   0  -8  11     1588.69     1570.25     72.79 o 
   1  -8  11     4611.75     4552.99    134.48 o 
   2  -8  11      273.05      334.76     30.26 o 
   3  -8  11     2115.27     2148.41     77.56 o 
   4  -8  11     2368.90     2351.90     84.24 o 
   5  -8  11     5430.04     5512.41    175.54 o 
   6  -8  11     1620.69     1604.80     77.78 o 
   7  -8  11      119.82      149.75     27.59 o 
   8  -8  11        1.17       20.35     20.14 o 
  -8  -7  11       24.67       30.55     24.84 o 
  -7  -7  11        2.32       34.58     19.23 o 
  -6  -7  11      580.60      552.63     37.05 o 
  -5  -7  11     1003.89     1000.65     34.28 o 
  -4  -7  11     1674.07     1739.01     45.31 o 
  -3  -7  11     2479.50     2376.48     94.39 o 
  -2  -7  11      129.98      155.06     23.74 o 
  -1  -7  11      471.23      460.74     35.04 o 
   0  -7  11     4418.82     4487.63    121.51 o 
   1  -7  11     5318.70     5013.81    143.91 o 
   2  -7  11     1042.36     1052.80     50.44 o 
   3  -7  11      118.95      121.23     22.31 o 
   4  -7  11       61.54       81.19     39.17 o 
   5  -7  11        4.06       70.42     48.78 o 
   6  -7  11       13.77       17.27     34.97 o 
   7  -7  11       66.05      152.28     30.72 o 
   8  -7  11      234.36      337.45     99.44 o 
  -9  -6  11      343.31      349.22     43.43 o 
  -8  -6  11      670.21      642.18     47.14 o 
  -7  -6  11      441.31      426.26     38.16 o 
  -6  -6  11      531.07      469.35     22.79 o 
  -5  -6  11     2026.01     1998.06     52.02 o 
  -4  -6  11     3686.30     3588.87     77.66 o 
  -3  -6  11     2347.09     2358.53     52.62 o 
  -2  -6  11      426.27      409.11     17.25 o 
  -1  -6  11        2.69       21.26     12.66 o 
   0  -6  11        0.91       17.79     38.78 o 
   1  -6  11     3966.78     3903.75    112.42 o 
   2  -6  11     3878.56     3726.48    109.58 o 
   3  -6  11     3557.76     3517.44    110.18 o 
   4  -6  11      124.87      153.71     27.94 o 
   5  -6  11     3796.80     3627.37    189.98 o 
   6  -6  11     1922.57     2033.98    178.36 o 
   7  -6  11      646.91      724.47     52.39 o 
   8  -6  11      325.03      301.91     38.51 o 
  -9  -5  11       60.96       44.21     22.31 o 
  -8  -5  11      189.02      161.31     26.31 o 
  -7  -5  11        0.33       -4.28     18.46 o 
  -6  -5  11      177.41      183.95     16.14 o 
  -5  -5  11     1374.87     1362.78     95.83 o 
  -4  -5  11     3872.01     3841.87     81.14 o 
  -3  -5  11     9663.78     9574.43    171.31 o 
  -2  -5  11     1466.05     1455.10     42.23 o 
  -1  -5  11      597.94      545.49     31.01 o 
   0  -5  11       11.27       18.77      5.67 o 
   1  -5  11     4814.66     4728.86    100.67 o 
   2  -5  11     1409.05     1380.57     37.88 o 
   3  -5  11      862.96      778.93     64.87 o 
   4  -5  11        2.07       13.82     10.10 o 
   5  -5  11       98.59      107.51     26.59 o 
   6  -5  11       65.23       79.89     16.07 o 
   7  -5  11       16.00       29.86     14.94 o 
   8  -5  11       32.72       -1.40     29.55 o 
  -9  -4  11      176.26      192.30     33.68 o 
  -8  -4  11     1871.02     1741.65     80.44 o 
  -7  -4  11     3567.86     3576.76    171.91 o 
  -6  -4  11      420.37      412.45     53.69 o 
  -5  -4  11     1208.68     1220.10     37.28 o 
  -4  -4  11     2927.10     2854.52     64.35 o 
  -3  -4  11     2605.35     2543.31     66.76 o 
  -2  -4  11      122.91      140.20     12.36 o 
  -1  -4  11        4.04       10.49      5.30 o 
   0  -4  11      163.41      146.03     17.87 o 
   1  -4  11      565.61      529.56     17.13 o 
   2  -4  11      177.32      211.57     26.41 o 
   3  -4  11     3101.19     2981.38     68.32 o 
   4  -4  11     1961.41     1895.91     52.46 o 
   5  -4  11      626.97      619.25     28.88 o 
   6  -4  11      883.80      895.51     39.03 o 
   7  -4  11      380.38      357.26     27.54 o 
   8  -4  11     1186.51     1140.49    103.50 o 
  -9  -3  11       58.63       59.29     25.61 o 
  -8  -3  11      309.40      306.94     31.99 o 
  -7  -3  11      413.32      476.53     38.14 o 
  -6  -3  11       49.01       58.59     10.72 o 
  -5  -3  11        3.47        2.33      8.39 o 
  -4  -3  11      535.40      476.27     22.89 o 
  -3  -3  11     3715.03     3735.45     73.75 o 
  -2  -3  11     1703.44     1697.16     43.02 o 
  -1  -3  11     3048.49     3080.93     71.41 o 
   0  -3  11     2264.58     2241.55     52.61 o 
   1  -3  11      301.64      280.04     15.42 o 
   2  -3  11     1464.18     1393.62     37.18 o 
   3  -3  11     2334.30     2333.02    105.70 o 
   4  -3  11     3371.39     3260.14     89.59 o 
   5  -3  11      347.93      340.44     22.40 o 
   6  -3  11       27.76       12.88     14.93 o 
   7  -3  11       87.21       89.97     18.92 o 
 -10  -2  11       15.06      -13.52     30.78 o 
  -9  -2  11       59.64       77.94     25.81 o 
  -8  -2  11        0.66       18.82     15.53 o 
  -7  -2  11      528.66      549.20     56.79 o 
  -6  -2  11     1647.28     1705.93     65.32 o 
  -5  -2  11     3310.76     3511.38     78.77 o 
  -4  -2  11      161.73      148.57     26.74 o 
  -3  -2  11     2305.43     2350.22     73.26 o 
  -2  -2  11     4782.99     4702.66    169.21 o 
  -1  -2  11     5730.95     5731.04    106.78 o 
   0  -2  11     2995.56     2973.74     62.51 o 
   1  -2  11      577.77      579.39     24.86 o 
   2  -2  11        9.18       11.08      9.25 o 
   3  -2  11       81.09      105.75     26.33 o 
   4  -2  11     1660.99     1589.88     47.43 o 
   5  -2  11      414.72      393.34     38.36 o 
   6  -2  11      159.20      159.34     19.53 o 
   7  -2  11        0.12        7.01     16.74 o 
 -10  -1  11      200.55      174.26     31.53 o 
  -9  -1  11      125.54      162.94     40.27 o 
  -8  -1  11       97.17       69.22     38.14 o 
  -7  -1  11      119.39      202.68     64.53 o 
  -6  -1  11     2251.93     2118.92     66.34 o 
  -5  -1  11     1940.45     2012.98     60.44 o 
  -4  -1  11      791.99      825.67     28.30 o 
  -3  -1  11      745.74      752.10     42.78 o 
  -2  -1  11      414.54      472.05     21.68 o 
  -1  -1  11     1223.98     1273.78     36.22 o 
   0  -1  11     3829.57     3780.57     78.97 o 
   1  -1  11     1413.00     1431.98     39.29 o 
   2  -1  11     2858.86     2721.24     62.56 o 
   3  -1  11      211.55      181.59     15.98 o 
   4  -1  11     3580.92     3552.17     87.87 o 
   5  -1  11     2473.18     2427.86     74.80 o 
   6  -1  11      407.77      432.56     35.47 o 
   7  -1  11        6.90      -23.35     31.43 o 
 -10   0  11        6.92       30.83     20.39 o 
  -9   0  11      160.34      119.58     25.43 o 
  -8   0  11      116.87      172.59     28.98 o 
  -7   0  11        4.37       10.96     14.82 o 
  -6   0  11      507.18      494.35     20.63 o 
  -5   0  11     6467.88     6425.57    131.23 o 
  -4   0  11     6233.03     6250.09    127.69 o 
  -3   0  11       69.40       59.06     12.23 o 
  -2   0  11     1458.49     1501.68     43.45 o 
  -1   0  11     4696.88     4622.80     94.15 o 
   0   0  11     3788.63     3771.09     79.14 o 
   1   0  11     2262.06     2163.38     53.02 o 
   2   0  11       52.88       84.13     10.55 o 
   3   0  11      168.75      151.93     20.74 o 
   4   0  11      147.58      174.81     37.75 o 
   5   0  11      153.42      214.61     80.53 o 
   6   0  11      296.99      288.70     36.41 o 
   7   0  11      238.43      226.30     38.05 o 
 -10   1  11      715.75      858.31     65.51 o 
  -9   1  11     1946.16     1901.12     90.35 o 
  -8   1  11      971.93     1008.35     54.79 o 
  -7   1  11       22.53       28.15     34.46 o 
  -6   1  11      842.99      810.88     39.67 o 
  -5   1  11     2259.54     2186.26     57.07 o 
  -4   1  11     1067.08     1064.95     35.28 o 
  -3   1  11      237.89      275.34     17.81 o 
  -2   1  11      353.51      341.67     19.25 o 
  -1   1  11      339.27      351.57     26.52 o 
   0   1  11     2452.72     2521.87     58.25 o 
   1   1  11     1067.30     1085.84     32.30 o 
   2   1  11     2224.01     2129.91     68.79 o 
   3   1  11      969.65      958.60     52.65 o 
   4   1  11      808.56      852.41     53.46 o 
   5   1  11      894.87      913.33     79.76 o 
   6   1  11      726.23      781.96     59.41 o 
 -10   2  11      269.62      309.88     43.23 o 
  -9   2  11        4.24      -10.20     18.39 o 
  -8   2  11       54.71      111.34     25.55 o 
  -7   2  11      110.88       70.28     18.30 o 
  -6   2  11      668.54      649.63     24.97 o 
  -5   2  11      587.83      567.92     26.18 o 
  -4   2  11     2642.09     2606.77     63.47 o 
  -3   2  11     4392.82     4400.72     95.30 o 
  -2   2  11     1961.31     1800.85     49.45 o 
  -1   2  11      812.27      792.95     30.82 o 
   0   2  11     2804.28     2743.21     61.94 o 
   1   2  11     3149.22     3104.17    109.70 o 
   2   2  11     1275.40     1221.12     60.24 o 
   3   2  11      675.31      794.70     51.59 o 
   4   2  11      148.25      179.65     41.62 o 
   5   2  11        0.23      -15.22     20.28 o 
   6   2  11       10.02       45.10     26.48 o 
 -10   3  11      186.29      221.02     49.11 o 
  -9   3  11      784.65      835.82     54.12 o 
  -8   3  11     1199.24     1263.66     59.81 o 
  -7   3  11      890.35      896.36     47.54 o 
  -6   3  11     2877.33     2685.77     67.44 o 
  -5   3  11        8.36       18.33     10.99 o 
  -4   3  11      588.97      550.21     27.22 o 
  -3   3  11     4397.34     4269.59    157.67 o 
  -2   3  11      489.40      493.26     26.77 o 
  -1   3  11      241.50      227.23     32.85 o 
   0   3  11      302.40      308.22     27.79 o 
   1   3  11       34.56       46.36     20.02 o 
   2   3  11       10.99        1.50     13.27 o 
   3   3  11      717.14      763.96     49.13 o 
   4   3  11      470.05      412.36     43.75 o 
   5   3  11      145.43      179.49     31.87 o 
 -10   4  11        9.73        6.93     42.78 o 
  -9   4  11        1.46        4.15     42.14 o 
  -8   4  11        5.80      -10.59     18.20 o 
  -7   4  11       31.14       46.57     20.71 o 
  -6   4  11      258.63      283.98     19.39 o 
  -5   4  11        0.58       -8.28     10.79 o 
  -4   4  11      407.82      442.44     22.91 o 
  -3   4  11       70.59       80.70     13.27 o 
  -2   4  11     3060.20     3097.74    131.96 o 
  -1   4  11      759.68      712.49     39.28 o 
   0   4  11       63.43       82.79     26.13 o 
   1   4  11      128.42      157.44     25.33 o 
   2   4  11     1441.09     1363.18     64.25 o 
   3   4  11     1962.67     1920.38     89.48 o 
   4   4  11     1214.76     1286.26     71.17 o 
   5   4  11       54.12      116.37     57.24 o 
 -10   5  11       45.90      102.32     53.49 o 
  -9   5  11       91.77       99.48     29.36 o 
  -8   5  11      843.74      935.08    124.22 o 
  -7   5  11     1165.04     1195.17     57.55 o 
  -6   5  11     2841.11     2678.01     70.71 o 
  -5   5  11     2333.78     2260.53     63.55 o 
  -4   5  11       24.46       34.35     13.12 o 
  -3   5  11      958.48      968.40     52.66 o 
  -2   5  11     1997.43     2070.07     86.11 o 
  -1   5  11     1030.45     1005.35     54.34 o 
   0   5  11      213.72      223.54     29.34 o 
   1   5  11      184.54      262.01     83.89 o 
   2   5  11       18.24       19.17     27.81 o 
   3   5  11      204.74      205.75     33.85 o 
   4   5  11      218.41      260.21     38.52 o 
 -10   6  11      769.56      770.86     59.45 o 
  -9   6  11       55.64       80.97     24.29 o 
  -8   6  11      337.87      264.23     30.97 o 
  -7   6  11      591.92      628.69     44.86 o 
  -6   6  11       59.12       48.60     17.54 o 
  -5   6  11       12.90       40.05     29.18 o 
  -4   6  11        4.44        6.83     13.49 o 
  -3   6  11      493.15      465.52     33.95 o 
  -2   6  11      804.28      853.44     54.35 o 
  -1   6  11     2537.85     2459.60    106.06 o 
   0   6  11     1377.15     1474.02     73.37 o 
   1   6  11      151.38      189.38     50.14 o 
   2   6  11      220.99      254.66     34.57 o 
   3   6  11      729.54      753.86     54.63 o 
  -9   7  11        0.09       49.30     39.10 o 
  -8   7  11       37.53       55.86     24.27 o 
  -7   7  11       72.87      138.46     26.10 o 
  -6   7  11     1237.94     1236.73     63.17 o 
  -5   7  11     2621.21     2671.19    102.30 o 
  -4   7  11     3676.14     3711.48    134.92 o 
  -3   7  11      590.02      613.47     43.70 o 
  -2   7  11      153.87      182.06     27.00 o 
  -1   7  11     1305.02     1494.06     81.25 o 
   0   7  11      888.04      981.77     66.06 o 
   1   7  11       21.08        4.39     18.33 o 
   2   7  11        9.05      -18.06     21.87 o 
  -9   8  11      962.31      985.75     94.21 o 
  -8   8  11      131.17      101.83     38.59 o 
  -7   8  11        2.03      -29.43     29.43 o 
  -6   8  11        0.53        6.00     15.87 o 
  -5   8  11       26.00       15.15     15.08 o 
  -4   8  11      146.85      198.39     51.37 o 
  -3   8  11       55.32      106.96     50.53 o 
  -2   8  11       33.35       75.88     47.24 o 
  -1   8  11      118.53      116.29     26.75 o 
   0   8  11       62.80       33.01     25.70 o 
   1   8  11      163.94      225.58     35.72 o 
  -8   9  11        0.92       -8.65     23.49 o 
  -7   9  11       11.66       30.20     23.23 o 
  -6   9  11      259.36      274.26     63.50 o 
  -5   9  11      621.09      654.90     65.82 o 
  -4   9  11      458.64      357.39     37.58 o 
  -3   9  11      905.01      998.25     64.78 o 
  -2   9  11      336.84      431.41     45.96 o 
  -1   9  11       29.11       58.05     25.53 o 
   0   9  11      497.80      499.78     45.53 o 
  -7  10  11      200.84      213.46     41.56 o 
  -6  10  11       54.44       45.56     30.07 o 
  -5  10  11       62.06       40.74     24.14 o 
  -4  10  11      291.77      222.06     51.69 o 
  -3  10  11      163.04      170.00     34.74 o 
  -2  10  11      134.80      150.16     33.65 o 
  -1  10  11        8.33        9.59     25.10 o 
  -1 -16  12       35.97       36.64     23.57 o 
   0 -16  12      415.82      447.07     47.50 o 
   1 -16  12      104.09      129.72     37.43 o 
   2 -16  12       57.55      131.13     28.16 o 
   3 -16  12       26.27       26.89     70.14 o 
   4 -16  12        5.86       -8.48     27.30 o 
   5 -16  12       91.73       54.16     27.71 o 
  -2 -15  12      217.12      284.02     36.44 o 
  -1 -15  12       32.08       80.69     56.01 o 
   0 -15  12      166.05      243.55     36.20 o 
   1 -15  12      820.76      904.97     57.15 o 
   2 -15  12      790.71      896.71     54.42 o 
   3 -15  12       62.88       50.97     24.98 o 
   4 -15  12       55.85       46.23     22.12 o 
   5 -15  12      101.78      108.14     29.89 o 
   6 -15  12      410.03      410.61     53.04 o 
  -3 -14  12      684.01      767.50     58.07 o 
  -2 -14  12     1059.64     1019.84     64.36 o 
  -1 -14  12      205.69      241.51     32.18 o 
   0 -14  12      115.67      142.67     28.93 o 
   1 -14  12      423.17      444.71     37.76 o 
   2 -14  12      924.12      893.28     51.87 o 
   3 -14  12      430.57      403.26     70.59 o 
   4 -14  12       72.22      115.48     27.88 o 
   5 -14  12       69.52      114.64     57.75 o 
   6 -14  12       41.84       62.83     40.59 o 
  -4 -13  12        5.90       40.78     29.43 o 
  -3 -13  12      184.85      170.29     28.38 o 
  -2 -13  12      335.25      366.46     35.03 o 
  -1 -13  12       19.26       41.11     21.35 o 
   0 -13  12      286.38      245.44     36.07 o 
   1 -13  12      323.41      369.89     36.51 o 
   2 -13  12      192.44      188.83     27.43 o 
   3 -13  12     1243.96     1257.54    150.16 o 
   4 -13  12     1136.60     1042.32     63.63 o 
   5 -13  12     1106.49     1141.77     69.82 o 
   6 -13  12        0.01        2.54     19.43 o 
   7 -13  12      946.37      985.69     72.56 o 
  -5 -12  12       11.12       -6.63     15.77 o 
  -4 -12  12        0.41        4.62     16.05 o 
  -3 -12  12        3.02        4.02     13.92 o 
  -2 -12  12      542.19      609.93     45.16 o 
  -1 -12  12     2014.46     2056.23     88.26 o 
   0 -12  12     2462.19     2459.13     99.53 o 
   1 -12  12     1971.68     2044.51     88.86 o 
   2 -12  12      228.55      303.87     31.57 o 
   3 -12  12     2599.28     2562.33    101.34 o 
   4 -12  12     1178.22     1230.73     66.72 o 
   5 -12  12     1034.80      982.98     62.11 o 
   6 -12  12        5.42       51.02     22.19 o 
   7 -12  12      138.88      167.47     34.02 o 
  -6 -11  12     1448.35     1546.63    136.16 o 
  -5 -11  12     1030.06      988.75     74.92 o 
  -4 -11  12      251.22      165.51     28.90 o 
  -3 -11  12      186.59      182.52     24.86 o 
  -2 -11  12      128.76      131.13     22.60 o 
  -1 -11  12      242.74      315.65     44.20 o 
   0 -11  12        4.08       75.13     66.46 o 
   1 -11  12      206.02      165.41     32.59 o 
   2 -11  12       52.95       52.06     18.46 o 
   3 -11  12      415.34      412.98     34.84 o 
   4 -11  12      483.23      531.30     42.14 o 
   5 -11  12      933.70      915.73     51.47 o 
   6 -11  12      306.79      251.42     30.62 o 
   7 -11  12        7.44       13.29     21.81 o 
  -6 -10  12       63.44      107.89     38.59 o 
  -5 -10  12       59.65       68.78     49.95 o 
  -4 -10  12      120.31      328.41     95.57 o 
  -3 -10  12      194.46      187.22     24.22 o 
  -2 -10  12      223.51      298.71     25.80 o 
  -1 -10  12     1754.60     1918.41     73.90 o 
   0 -10  12     2896.55     2765.24     92.60 o 
   1 -10  12     4828.12     4926.84    190.62 o 
   2 -10  12       77.74      163.76     31.23 o 
   3 -10  12      476.43      479.69     39.62 o 
   4 -10  12      412.19      411.78     40.20 o 
   5 -10  12      659.42      682.32     46.08 o 
   6 -10  12      283.73      271.70     30.42 o 
   7 -10  12       25.14       21.72     22.13 o 
   8 -10  12       13.76       28.11     27.46 o 
  -7  -9  12       76.17       -1.68     31.88 o 
  -6  -9  12      848.01     1006.40    103.12 o 
  -5  -9  12     3268.38     3165.97    109.62 o 
  -4  -9  12     3610.44     3637.21    122.75 o 
  -3  -9  12     2149.89     2189.53    125.06 o 
  -2  -9  12       10.73       17.09     16.34 o 
  -1  -9  12      441.27      469.85     50.07 o 
   0  -9  12      427.55      437.63     69.95 o 
   1  -9  12      278.96      288.74     28.07 o 
   2  -9  12      369.69      428.71     38.72 o 
   3  -9  12       94.42       75.76     19.41 o 
   4  -9  12        9.69       28.27     19.07 o 
   5  -9  12      657.30      669.82     45.72 o 
   6  -9  12      634.46      554.00     46.33 o 
   7  -9  12      216.35      279.87     58.66 o 
   8  -9  12      176.86      213.60     38.35 o 
  -7  -8  12      474.82      415.05     70.08 o 
  -6  -8  12        0.24       62.34     38.20 o 
  -5  -8  12      205.37      238.22     51.13 o 
  -4  -8  12      169.09      184.30     15.45 o 
  -3  -8  12       20.41       31.08     14.25 o 
  -2  -8  12       32.68       39.97     17.21 o 
  -1  -8  12       86.49       91.32     19.73 o 
   0  -8  12      295.03      291.04     69.63 o 
   1  -8  12     2671.14     2623.24     88.90 o 
   2  -8  12     5991.93     5111.07    915.35 o 
   3  -8  12     2644.08     2679.68     95.65 o 
   4  -8  12     1575.62     1503.06     61.91 o 
   5  -8  12      720.11      714.76     46.36 o 
   6  -8  12     1832.19     1874.15     85.46 o 
   7  -8  12      924.05     1002.25     66.09 o 
   8  -8  12      403.75      389.44     40.38 o 
  -8  -7  12       65.98       48.60     35.56 o 
  -7  -7  12      281.77      268.51     30.81 o 
  -6  -7  12        2.08       10.37     14.54 o 
  -5  -7  12      189.04      177.94     17.15 o 
  -4  -7  12     2239.58     2006.39    106.91 o 
  -3  -7  12     3428.23     3262.58    239.13 o 
  -2  -7  12     1747.22     1834.94     64.24 o 
  -1  -7  12     1705.12     1677.53     61.90 o 
   0  -7  12     1388.13     1268.61     57.18 o 
   1  -7  12      732.73      781.15     89.50 o 
   2  -7  12     2623.15     2396.97    295.74 o 
   3  -7  12      715.84      746.46     57.50 o 
   4  -7  12       47.79       33.18     18.18 o 
   5  -7  12       33.10       26.82     16.31 o 
   6  -7  12        7.70       12.08     32.33 o 
   7  -7  12        1.87       76.71     65.24 o 
   8  -7  12      645.48      659.91     57.18 o 
  -8  -6  12      363.22      369.49     37.28 o 
  -7  -6  12     1339.52     1320.21    189.07 o 
  -6  -6  12      502.35      498.86     36.69 o 
  -5  -6  12       30.08       19.30     10.83 o 
  -4  -6  12      541.14      533.89     23.17 o 
  -3  -6  12      493.90      520.20     20.58 o 
  -2  -6  12      932.23      844.38     76.49 o 
  -1  -6  12      401.72      453.54     51.69 o 
   0  -6  12        2.75        6.77     18.71 o 
   1  -6  12        7.77       -0.99     10.97 o 
   2  -6  12     3724.24     3851.28    215.01 o 
   3  -6  12     3645.73     3689.85    119.07 o 
   4  -6  12     4482.33     4573.83    145.43 o 
   5  -6  12      140.22      140.74     41.75 o 
   6  -6  12       84.72      129.11     23.73 o 
   7  -6  12      152.04      239.07     70.01 o 
   8  -6  12      714.98      644.16     51.72 o 
  -9  -5  12       49.86       43.52     23.49 o 
  -8  -5  12       95.93       92.04     31.04 o 
  -7  -5  12       18.68       16.22     16.80 o 
  -6  -5  12      173.00      216.40     38.09 o 
  -5  -5  12     1371.62     1321.17     41.12 o 
  -4  -5  12        5.82        3.28      9.53 o 
  -3  -5  12     7020.06     7184.14    137.29 o 
  -2  -5  12     7962.34     7684.21    196.49 o 
  -1  -5  12     7168.39     6663.69    172.87 o 
   0  -5  12     3649.22     3398.24     87.67 o 
   1  -5  12       13.18       43.02     13.45 o 
   2  -5  12      445.05      547.30     45.43 o 
   3  -5  12      744.10      651.52     67.07 o 
   4  -5  12       11.48       26.20     10.65 o 
   5  -5  12       18.96       13.58     11.22 o 
   6  -5  12        0.99       -2.55     16.65 o 
   7  -5  12        4.47        4.80     18.23 o 
  -9  -4  12      164.27      157.95     29.99 o 
  -8  -4  12       12.89        0.53     15.44 o 
  -7  -4  12     1290.20     1262.20     59.79 o 
  -6  -4  12     2901.01     2796.29     70.73 o 
  -5  -4  12     4699.26     4626.84    105.38 o 
  -4  -4  12      896.93      962.18     32.73 o 
  -3  -4  12     2280.24     2285.88     54.65 o 
  -2  -4  12     3179.27     3110.55     65.49 o 
  -1  -4  12     1135.18     1096.68     50.02 o 
   0  -4  12       34.66       45.37     11.03 o 
   1  -4  12       64.30       97.14     22.65 o 
   2  -4  12      626.83      634.03     42.91 o 
   3  -4  12      457.68      442.34     21.19 o 
   4  -4  12     5260.14     5163.90    210.13 o 
   5  -4  12     2177.38     2065.02     61.96 o 
   6  -4  12      405.43      495.75     52.55 o 
   7  -4  12       20.38       37.68     28.59 o 
  -9  -3  12      157.29      146.62     31.64 o 
  -8  -3  12       76.22      109.68     23.25 o 
  -7  -3  12       46.19       58.50     55.11 o 
  -6  -3  12        9.78       22.82     16.52 o 
  -5  -3  12      379.80      366.36     20.37 o 
  -4  -3  12     2680.56     2624.53     63.22 o 
  -3  -3  12      158.03      176.04     15.10 o 
  -2  -3  12     1327.70     1347.79     35.88 o 
  -1  -3  12     2048.23     2136.00     49.79 o 
   0  -3  12     3667.32     3742.71     77.68 o 
   1  -3  12     2144.14     2065.27    120.35 o 
   2  -3  12     1889.54     1723.63     80.51 o 
   3  -3  12      278.37      250.56     18.14 o 
   4  -3  12     1998.96     2013.29    107.19 o 
   5  -3  12     1018.47     1040.40     46.10 o 
   6  -3  12      401.96      419.20     27.52 o 
   7  -3  12        4.67       16.13     32.01 o 
  -9  -2  12      416.66      474.35     41.45 o 
  -8  -2  12      381.71      366.69     31.60 o 
  -7  -2  12        2.46       13.50     13.95 o 
  -6  -2  12       85.91       93.08     16.75 o 
  -5  -2  12     1910.42     1900.78     53.76 o 
  -4  -2  12     2095.91     2149.79     56.31 o 
  -3  -2  12      488.93      520.43     23.12 o 
  -2  -2  12       88.88       94.24     13.36 o 
  -1  -2  12      405.46      423.02     23.16 o 
   0  -2  12     1641.92     1710.53     45.98 o 
   1  -2  12     3191.04     3177.26     74.28 o 
   2  -2  12      636.70      591.61     63.51 o 
   3  -2  12       12.95        3.63      9.60 o 
   4  -2  12      371.62      391.62     46.01 o 
   5  -2  12      527.36      430.62     27.32 o 
   6  -2  12      734.70      733.91     80.66 o 
   7  -2  12      758.95      790.22     90.34 o 
 -10  -1  12      696.65      720.95     68.01 o 
  -9  -1  12      549.79      586.62     47.58 o 
  -8  -1  12      300.80      336.20     59.50 o 
  -7  -1  12       68.88       56.46     19.26 o 
  -6  -1  12        1.08       -7.86     11.71 o 
  -5  -1  12       52.36       43.61     10.83 o 
  -4  -1  12       55.37      118.91     20.30 o 
  -3  -1  12       13.57        4.35     11.17 o 
  -2  -1  12        1.86        4.32     10.15 o 
  -1  -1  12      733.42      755.51     28.72 o 
   0  -1  12     3611.44     3637.86    102.19 o 
   1  -1  12     2003.78     1916.75     50.61 o 
   2  -1  12     2838.86     2742.82     66.21 o 
   3  -1  12     2164.71     2056.28     57.49 o 
   4  -1  12        5.34        4.89     30.97 o 
   5  -1  12       74.30      106.67     89.95 o 
   6  -1  12      388.99      387.06     51.95 o 
 -10   0  12       10.99       49.91     26.64 o 
  -9   0  12      110.89      166.66     30.20 o 
  -8   0  12      313.84      433.51     36.18 o 
  -7   0  12      123.30      178.57     23.86 o 
  -6   0  12     1260.64     1200.46     63.86 o 
  -5   0  12      138.07      137.91     24.56 o 
  -4   0  12     6272.40     6261.99    158.11 o 
  -3   0  12     9593.18     9611.49    269.45 o 
  -2   0  12     5382.39     5141.08    110.79 o 
  -1   0  12       66.98       96.31     13.43 o 
   0   0  12     2305.18     2190.43     60.58 o 
   1   0  12     1640.31     1567.26     68.39 o 
   2   0  12      648.24      628.90     32.67 o 
   3   0  12       78.86      130.10     24.56 o 
   4   0  12        2.48       11.98     17.63 o 
   5   0  12       32.87       41.92     19.74 o 
   6   0  12      146.27      162.79     32.36 o 
 -10   1  12       47.19      120.32     58.21 o 
  -9   1  12      812.48      801.34     58.59 o 
  -8   1  12     1177.98     1210.47     69.82 o 
  -7   1  12     2069.90     2034.42     84.08 o 
  -6   1  12      981.25      906.29     32.49 o 
  -5   1  12      414.71      396.56     21.91 o 
  -4   1  12      697.60      645.19     28.50 o 
  -3   1  12      269.24      276.36     21.24 o 
  -2   1  12      319.60      332.20     19.94 o 
  -1   1  12     1280.13     1295.54     40.62 o 
   0   1  12      229.12      230.35     17.11 o 
   1   1  12        5.66       -7.78      7.78 o 
   2   1  12     1053.89      959.03     50.69 o 
   3   1  12     3157.08     2965.84    114.63 o 
   4   1  12      998.54     1039.78    175.00 o 
   5   1  12      144.02      139.12     29.76 o 
   6   1  12      133.76      172.59     42.46 o 
 -10   2  12       28.46       42.62     38.52 o 
  -9   2  12       40.09       97.32     35.56 o 
  -8   2  12      213.39      243.03     30.70 o 
  -7   2  12      298.09      317.54     54.08 o 
  -6   2  12      807.44      814.27     29.74 o 
  -5   2  12     1651.06     1517.08     47.85 o 
  -4   2  12       82.12      109.48     15.44 o 
  -3   2  12     1657.39     1538.14     47.47 o 
  -2   2  12     3923.27     3814.77     86.57 o 
  -1   2  12     2281.64     2272.17     56.35 o 
   0   2  12      189.84      265.06     31.23 o 
   1   2  12       33.87       85.58     19.24 o 
   2   2  12      463.59      419.92     35.70 o 
   3   2  12      572.36      544.78     40.30 o 
   4   2  12      537.09      553.51     56.53 o 
   5   2  12       31.94        3.57     20.99 o 
 -10   3  12      646.61      663.07    127.57 o 
  -9   3  12       12.05       25.67     22.97 o 
  -8   3  12      698.89      818.94     92.02 o 
  -7   3  12     1063.17     1020.02     79.37 o 
  -6   3  12      607.97      558.95     26.11 o 
  -5   3  12      349.38      358.00     29.02 o 
  -4   3  12      657.52      668.26     29.42 o 
  -3   3  12       51.37       77.21     28.18 o 
  -2   3  12        2.08       34.82     65.63 o 
  -1   3  12       59.07       90.68     22.60 o 
   0   3  12      604.97      623.54     48.46 o 
   1   3  12      238.25      156.37     23.50 o 
   2   3  12       49.70       72.08     21.56 o 
   3   3  12      611.07      513.11     43.31 o 
   4   3  12      167.94      207.50     33.76 o 
 -10   4  12      736.74      725.18     70.59 o 
  -9   4  12       93.65      167.98     33.52 o 
  -8   4  12        3.59      -20.04     24.52 o 
  -7   4  12        4.95        4.34     13.23 o 
  -6   4  12      460.69      446.03     25.20 o 
  -5   4  12        2.86       11.80     11.78 o 
  -4   4  12      398.75      368.87     25.76 o 
  -3   4  12      576.72      519.89     31.77 o 
  -2   4  12      707.17      715.86    141.77 o 
  -1   4  12     4419.25     4436.75    151.42 o 
   0   4  12     2290.70     2289.68     98.03 o 
   1   4  12      754.49      706.97     50.09 o 
   2   4  12       55.10       23.43     19.92 o 
   3   4  12       10.46       47.51     20.71 o 
   4   4  12      288.43      227.04     33.82 o 
  -9   5  12      284.68      265.62     53.82 o 
  -8   5  12        0.94        5.05     19.02 o 
  -7   5  12       39.88       19.10     25.75 o 
  -6   5  12      598.71      570.01     38.17 o 
  -5   5  12     2185.62     2201.14    114.91 o 
  -4   5  12     3348.53     3309.83     85.78 o 
  -3   5  12     1862.77     1723.60     70.17 o 
  -2   5  12        4.84       23.10     26.59 o 
  -1   5  12      425.09      486.53     49.75 o 
   0   5  12      676.83      770.55     51.25 o 
   1   5  12        1.47       41.31     22.03 o 
   2   5  12       73.13      147.27     33.02 o 
   3   5  12        2.09       -5.87     20.20 o 
  -9   6  12     1556.49     1376.47     74.85 o 
  -8   6  12      826.25      797.09     52.21 o 
  -7   6  12        6.86       -6.93     16.28 o 
  -6   6  12       36.78       40.82     15.03 o 
  -5   6  12       15.94       23.50     16.78 o 
  -4   6  12        0.19       28.88     19.84 o 
  -3   6  12      963.32      958.78     54.91 o 
  -2   6  12      931.32      879.68     53.85 o 
  -1   6  12       42.97       53.60     38.39 o 
   0   6  12      691.32      605.99     56.33 o 
   1   6  12     1974.79     2057.42    101.70 o 
   2   6  12      833.09      847.04    133.51 o 
  -9   7  12       82.81       88.02     33.81 o 
  -8   7  12      385.23      344.25     43.30 o 
  -7   7  12      310.74      295.93     42.07 o 
  -6   7  12       15.96       42.62     19.96 o 
  -5   7  12      373.63      329.99     43.17 o 
  -4   7  12      997.92     1030.50     60.36 o 
  -3   7  12     1442.39     1445.14     71.81 o 
  -2   7  12     1241.28     1373.30    136.48 o 
  -1   7  12       68.94      112.17     25.23 o 
   0   7  12      184.71      215.25     39.07 o 
   1   7  12      136.35      174.18     34.06 o 
  -8   8  12     1512.50     1695.70    127.77 o 
  -7   8  12      324.73      372.72     56.14 o 
  -6   8  12       39.87       59.88     34.20 o 
  -5   8  12        0.76       25.98     18.25 o 
  -4   8  12       39.01       20.17     21.40 o 
  -3   8  12      119.31      189.86     54.08 o 
  -2   8  12       82.40       67.56     28.47 o 
  -1   8  12        1.89       -7.00     20.05 o 
   0   8  12        5.30        0.59     26.39 o 
  -7   9  12      376.17      345.10     49.04 o 
  -6   9  12       76.43      119.51     34.72 o 
  -5   9  12        5.02       -5.34     19.25 o 
  -4   9  12       31.18        8.78     18.88 o 
  -3   9  12      584.66      638.92     66.21 o 
  -2   9  12     1482.82     1523.18     85.40 o 
  -1   9  12      855.20      820.97     63.75 o 
  -5  10  12      216.25      232.04     34.23 o 
  -4  10  12       11.64        3.86     24.78 o 
   0 -16  13        0.35       24.57     22.64 o 
   1 -16  13        1.67       26.45     22.39 o 
   2 -16  13       17.78       45.23     26.20 o 
   3 -16  13       21.34       14.10     22.39 o 
   4 -16  13       87.03       61.14     25.93 o 
  -2 -15  13       72.66       55.84     42.85 o 
  -1 -15  13      356.26      374.23     45.71 o 
   0 -15  13      419.27      526.10     50.64 o 
   1 -15  13       96.60      103.02     28.63 o 
   2 -15  13      151.29      131.22     24.68 o 
   3 -15  13      991.85      846.09     54.80 o 
   4 -15  13      610.85      535.23     46.29 o 
   5 -15  13      329.71      356.05     40.33 o 
  -3 -14  13        7.95       29.15     19.53 o 
  -2 -14  13      369.39      364.68     42.54 o 
  -1 -14  13      715.22      752.06     52.47 o 
   0 -14  13      466.31      454.18     40.52 o 
   1 -14  13      252.80      218.21     30.61 o 
   2 -14  13        7.39       46.92     52.07 o 
   3 -14  13      194.74      248.42     31.94 o 
   4 -14  13       23.79       86.14     25.08 o 
   5 -14  13       21.24       95.32     94.79 o 
   6 -14  13        7.11       46.85     25.37 o 
  -4 -13  13      128.37      153.37     47.11 o 
  -3 -13  13       24.73      -19.40     21.83 o 
  -2 -13  13       19.15       57.42     20.86 o 
  -1 -13  13       74.59      146.96     25.69 o 
   0 -13  13       35.30        7.11     26.20 o 
   1 -13  13      443.39      440.93     41.77 o 
   2 -13  13      492.09      381.46     36.87 o 
   3 -13  13        9.10      -18.68     18.68 o 
   4 -13  13      563.73      592.27     46.46 o 
   5 -13  13     1977.38     1981.33    122.67 o 
   6 -13  13     1304.43     1308.28     84.41 o 
  -5 -12  13       66.40      176.16     52.14 o 
  -4 -12  13      347.61      409.03     41.48 o 
  -3 -12  13      361.61      404.86     38.18 o 
  -2 -12  13        1.19       12.59     29.36 o 
  -1 -12  13      463.24      492.72     45.04 o 
   0 -12  13     1760.71     1861.91    104.99 o 
   1 -12  13     4782.71     4777.25    165.26 o 
   2 -12  13     1832.52     1781.47     76.66 o 
   3 -12  13        2.79       -3.35     16.33 o 
   4 -12  13       47.52       86.14     23.85 o 
   5 -12  13      237.61      236.94     33.11 o 
   6 -12  13       80.60       87.65     30.30 o 
   7 -12  13        6.96      -12.27     21.68 o 
  -6 -11  13       83.84      154.35     54.33 o 
  -5 -11  13      752.39      764.95     50.17 o 
  -4 -11  13     1816.67     1830.65     86.95 o 
  -3 -11  13     2300.42     2425.20    102.62 o 
  -2 -11  13      379.73      395.10     37.49 o 
  -1 -11  13        7.78       10.62     22.00 o 
   0 -11  13       10.64        5.28     15.26 o 
   1 -11  13      173.57      162.63     23.77 o 
   2 -11  13     1090.86     1065.31     54.01 o 
   3 -11  13     1183.05     1089.50     65.50 o 
   4 -11  13      211.38      241.74     34.40 o 
   5 -11  13      552.08      547.46     44.93 o 
   6 -11  13     1510.15     1472.92     86.33 o 
   7 -11  13      294.49      325.61     40.57 o 
  -6 -10  13       17.94      -32.14     32.14 o 
  -5 -10  13        6.76      -19.48     19.48 o 
  -4 -10  13      341.89      312.09     79.18 o 
  -3 -10  13     1316.69     1239.65     62.75 o 
  -2 -10  13      444.18      462.25     38.60 o 
  -1 -10  13        6.82       59.72     47.88 o 
   0 -10  13       29.93       34.63     19.65 o 
   1 -10  13     1454.78     1505.39    121.83 o 
   2 -10  13     2555.82     2550.57    101.38 o 
   3 -10  13      839.57      955.62     52.97 o 
   4 -10  13      312.93      391.81     33.80 o 
   5 -10  13      118.76      130.38     27.05 o 
   6 -10  13      322.60      340.42     34.47 o 
   7 -10  13       85.15       75.17     25.89 o 
  -7  -9  13      986.26      887.92    104.28 o 
  -6  -9  13      497.14      492.23     74.21 o 
  -5  -9  13       78.14      107.86     32.33 o 
  -4  -9  13      567.65      542.51     46.20 o 
  -3  -9  13     2707.07     2831.02     98.83 o 
  -2  -9  13      933.24     1026.24     50.72 o 
  -1  -9  13      441.27      470.89     32.51 o 
   0  -9  13       70.36       99.68     20.28 o 
   1  -9  13        6.18       19.80     17.68 o 
   2  -9  13        0.20       -0.13     21.29 o 
   3  -9  13      150.95      132.51     21.85 o 
   4  -9  13      769.53      744.73     47.08 o 
   5  -9  13        9.20       54.33     36.14 o 
   6  -9  13      326.15      326.30     37.06 o 
   7  -9  13      307.64      310.91     40.19 o 
  -7  -8  13      460.52      522.43     78.21 o 
  -6  -8  13      112.07      128.67     37.81 o 
  -5  -8  13        0.46       -5.72     16.78 o 
  -4  -8  13       36.00       68.99     20.26 o 
  -3  -8  13       27.62       24.20     14.13 o 
  -2  -8  13      142.95      141.71     37.30 o 
  -1  -8  13       68.83       63.94     17.76 o 
   0  -8  13     1032.20     1042.40     51.34 o 
   1  -8  13      312.48      338.29     30.97 o 
   2  -8  13      362.92      387.87     31.62 o 
   3  -8  13     1685.89     1670.12     71.85 o 
   4  -8  13     4619.23     4658.66    156.96 o 
   5  -8  13      982.94      867.58     99.76 o 
   6  -8  13        3.92        6.45     27.88 o 
   7  -8  13       35.38       48.26     22.16 o 
  -8  -7  13        7.22       27.36     37.94 o 
  -7  -7  13       49.97       75.12     27.81 o 
  -6  -7  13      496.96      459.88     38.98 o 
  -5  -7  13     1185.51     1111.34     37.46 o 
  -4  -7  13      615.86      557.71     47.23 o 
  -3  -7  13      989.22     1066.50     72.14 o 
  -2  -7  13     4322.71     4413.90    137.17 o 
  -1  -7  13     4484.42     4590.98    142.86 o 
   0  -7  13     6234.65     6177.39    196.81 o 
   1  -7  13      523.39      528.04     39.69 o 
   2  -7  13       23.15       32.64     15.76 o 
   3  -7  13      233.51      252.70     30.93 o 
   4  -7  13       19.90       13.10     20.15 o 
   5  -7  13      297.04      301.06     68.01 o 
   6  -7  13      127.92      138.97     29.71 o 
   7  -7  13        8.96        9.36     21.65 o 
  -8  -6  13       63.04       81.12     24.57 o 
  -7  -6  13       31.03        9.15     17.78 o 
  -6  -6  13      960.04      891.45    100.28 o 
  -5  -6  13     1812.88     1739.81     84.86 o 
  -4  -6  13     1095.11     1046.92     60.72 o 
  -3  -6  13       94.38       86.59     18.16 o 
  -2  -6  13        0.12        0.95     21.36 o 
  -1  -6  13        8.58       13.41     16.24 o 
   0  -6  13     1208.48     1132.53     49.25 o 
   1  -6  13      409.76      487.10     37.98 o 
   2  -6  13      160.74      178.72     24.05 o 
   3  -6  13      170.20      124.13     24.84 o 
   4  -6  13     2287.33     2364.57    100.66 o 
   5  -6  13     3152.70     3223.93    127.80 o 
   6  -6  13      690.40      707.53     50.71 o 
   7  -6  13      190.13      187.82     33.85 o 
  -8  -5  13        4.34      -20.87     20.87 o 
  -7  -5  13        5.18       17.01     32.59 o 
  -6  -5  13        7.13       12.46     14.51 o 
  -5  -5  13     1204.22     1126.54     43.77 o 
  -4  -5  13     3268.01     3427.61     81.79 o 
  -3  -5  13      152.34      140.51     26.23 o 
  -2  -5  13      613.26      549.63     25.79 o 
  -1  -5  13     1833.15     1785.83    101.80 o 
   0  -5  13     3879.91     3887.24    117.17 o 
   1  -5  13     2569.98     2674.91     91.64 o 
   2  -5  13      710.44      709.66     78.85 o 
   3  -5  13        0.62       10.71     28.91 o 
   4  -5  13      153.12      133.03     24.96 o 
   5  -5  13        0.60       36.22     25.88 o 
   6  -5  13        6.36       30.96     20.97 o 
   7  -5  13      135.25      164.42     40.65 o 
  -9  -4  13      922.38      873.13     65.38 o 
  -8  -4  13      850.88      732.03     54.27 o 
  -7  -4  13       69.78       73.38     22.61 o 
  -6  -4  13       26.24       78.26     18.33 o 
  -5  -4  13     1366.87     1332.55     43.89 o 
  -4  -4  13     2607.08     2606.22     67.94 o 
  -3  -4  13      666.85      660.00     37.02 o 
  -2  -4  13       63.76       76.77     26.64 o 
  -1  -4  13        4.31       29.25     23.56 o 
   0  -4  13       13.04       23.44      8.43 o 
   1  -4  13      184.57      188.93     13.23 o 
   2  -4  13       57.28       89.91     18.11 o 
   3  -4  13      700.96      689.37     35.15 o 
   4  -4  13      179.48      206.63     18.39 o 
   5  -4  13      637.44      654.60     65.69 o 
   6  -4  13      726.54      749.84     49.32 o 
   7  -4  13     1317.34     1289.29    124.41 o 
  -9  -3  13      421.12      500.83     49.09 o 
  -8  -3  13       61.89       75.79     33.75 o 
  -7  -3  13        1.23       -9.76     26.20 o 
  -6  -3  13      391.04      332.84     33.43 o 
  -5  -3  13       42.72       43.46     12.36 o 
  -4  -3  13      773.73      801.22     55.27 o 
  -3  -3  13     1712.02     1832.84     50.13 o 
  -2  -3  13     1779.68     1854.29     75.68 o 
  -1  -3  13      196.32      236.96     30.76 o 
   0  -3  13     3983.57     3882.29     84.00 o 
   1  -3  13     2094.56     1947.81     67.70 o 
   2  -3  13     3130.85     2702.26    141.76 o 
   3  -3  13     1781.31     1728.77     54.44 o 
   4  -3  13      302.90      309.29     32.38 o 
   5  -3  13       42.60       19.47     13.81 o 
   6  -3  13       78.07      156.81     49.17 o 
  -9  -2  13      365.71      377.97     40.56 o 
  -8  -2  13      842.63      860.37     58.10 o 
  -7  -2  13      455.38      476.40     68.08 o 
  -6  -2  13     1525.92     1628.85    127.57 o 
  -5  -2  13      964.65      959.17     43.50 o 
  -4  -2  13     1019.01     1041.28     35.57 o 
  -3  -2  13     4783.07     4859.25    108.59 o 
  -2  -2  13     4256.78     4233.80     94.11 o 
  -1  -2  13      590.41      560.25     24.04 o 
   0  -2  13       76.59      115.46     38.74 o 
   1  -2  13      309.97      316.83     23.15 o 
   2  -2  13      348.99      308.03     20.24 o 
   3  -2  13      137.91      109.48     22.49 o 
   4  -2  13      217.59      245.11     25.99 o 
   5  -2  13      141.81      128.98     32.52 o 
   6  -2  13       15.15       32.91     37.04 o 
  -9  -1  13       73.21      114.21     71.76 o 
  -8  -1  13      262.85      268.90     29.64 o 
  -7  -1  13      443.81      480.66     39.07 o 
  -6  -1  13      305.51      307.54     27.30 o 
  -5  -1  13        3.00       10.85      9.65 o 
  -4  -1  13      142.86      147.51     19.53 o 
  -3  -1  13        6.51        9.53     14.54 o 
  -2  -1  13      927.15      979.56     36.09 o 
  -1  -1  13     1562.95     1631.40     61.90 o 
   0  -1  13        0.70        1.69      9.20 o 
   1  -1  13      259.69      294.35     29.16 o 
   2  -1  13      495.58      510.55     34.50 o 
   3  -1  13     2867.75     2661.52     69.97 o 
   4  -1  13     1771.96     1669.40     82.27 o 
   5  -1  13      384.40      457.96     66.79 o 
   6  -1  13        4.45        9.81     28.13 o 
  -9   0  13       25.60       33.18     20.61 o 
  -8   0  13      567.84      580.63     45.86 o 
  -7   0  13      364.90      393.66     36.91 o 
  -6   0  13     2279.72     2125.08     73.52 o 
  -5   0  13     2093.67     2071.83     58.56 o 
  -4   0  13      229.19      247.78     19.87 o 
  -3   0  13       73.49       78.64     14.47 o 
  -2   0  13     3228.69     3233.92     77.87 o 
  -1   0  13     3036.32     3023.34     75.85 o 
   0   0  13     1216.99     1219.77     38.24 o 
   1   0  13        2.25       16.07     10.25 o 
   2   0  13      115.47      107.03     22.36 o 
   3   0  13       15.92       74.46     67.82 o 
   4   0  13       12.85       44.68     28.26 o 
   5   0  13      131.48      188.23     36.85 o 
  -9   1  13      247.90      242.64     37.69 o 
  -8   1  13      746.30      824.64     67.17 o 
  -7   1  13     1070.18     1047.63     60.01 o 
  -6   1  13     1153.98     1126.97     59.49 o 
  -5   1  13      363.79      348.10     22.46 o 
  -4   1  13      137.54      161.68     25.21 o 
  -3   1  13      168.16      238.93     76.88 o 
  -2   1  13        0.05       21.07     11.84 o 
  -1   1  13     1640.56     1690.72     89.48 o 
   0   1  13      945.22      895.25     30.41 o 
   1   1  13      644.96      671.45     43.52 o 
   2   1  13       70.65      116.79     46.72 o 
   3   1  13     1033.25     1097.39     84.28 o 
   4   1  13      502.23      497.60     48.01 o 
   5   1  13      809.80      733.79     55.62 o 
  -9   2  13       47.67      111.32     31.84 o 
  -8   2  13       83.22       97.85     33.68 o 
  -7   2  13       15.70       61.76     21.77 o 
  -6   2  13      233.70      223.57     18.95 o 
  -5   2  13     3593.32     3401.19     90.99 o 
  -4   2  13     2569.57     2540.44    120.20 o 
  -3   2  13     3078.03     2923.36     76.73 o 
  -2   2  13       68.52       72.03     21.94 o 
  -1   2  13     3111.03     3160.56     93.25 o 
   0   2  13     2549.12     2481.88     92.63 o 
   1   2  13      793.47      772.84     46.87 o 
   2   2  13       12.97        2.90     15.86 o 
   3   2  13        2.45        7.49     19.87 o 
   4   2  13      224.51      214.55     35.91 o 
  -9   3  13     1131.66     1178.06     77.11 o 
  -8   3  13      295.52      292.20     52.40 o 
  -7   3  13       67.09       45.59     21.39 o 
  -6   3  13       50.70       69.02     16.86 o 
  -5   3  13      701.93      611.11     31.74 o 
  -4   3  13     1428.22     1408.49     50.24 o 
  -3   3  13      374.97      394.30     24.59 o 
  -2   3  13       12.68       18.80     29.49 o 
  -1   3  13      141.71      125.98     23.85 o 
   0   3  13       60.67       96.71     22.02 o 
   1   3  13      192.59      249.02     81.05 o 
   2   3  13      185.74      188.88     33.15 o 
   3   3  13        7.43       69.96     23.92 o 
   4   3  13        9.07       40.90     26.75 o 
  -9   4  13      347.73      244.50     37.50 o 
  -8   4  13      236.51      299.43     47.56 o 
  -7   4  13       98.68      126.50     27.71 o 
  -6   4  13       51.48       53.18     13.77 o 
  -5   4  13      540.14      501.04     27.65 o 
  -4   4  13      308.89      310.69     23.90 o 
  -3   4  13     1458.06     1543.75    141.64 o 
  -2   4  13      915.15      980.95     56.36 o 
  -1   4  13       94.43       43.20     22.90 o 
   0   4  13      323.96      291.76     34.54 o 
   1   4  13      991.52     1034.19    105.83 o 
   2   4  13     1049.48     1148.97     74.23 o 
   3   4  13      305.51      322.61     44.14 o 
  -9   5  13      642.37      678.25     54.54 o 
  -8   5  13     1011.37     1103.15     66.40 o 
  -7   5  13      602.82      598.62     43.12 o 
  -6   5  13       38.45       59.87     18.98 o 
  -5   5  13      257.77      253.73     29.81 o 
  -4   5  13      703.72      740.76    130.74 o 
  -3   5  13     1135.26     1092.06     55.61 o 
  -2   5  13      931.92      879.89     58.36 o 
  -1   5  13      487.62      482.12     39.50 o 
   0   5  13       14.75       21.17     22.29 o 
   1   5  13       21.32       24.30     21.91 o 
   2   5  13      174.79      212.76     34.79 o 
  -8   6  13     1319.26     1318.61     75.62 o 
  -7   6  13      492.44      433.12     59.75 o 
  -6   6  13      163.95      119.77     37.43 o 
  -5   6  13       42.74       32.48     20.27 o 
  -4   6  13        5.89       -0.83     13.51 o 
  -3   6  13      448.11      421.48     39.47 o 
  -2   6  13     1853.82     1855.53     87.20 o 
  -1   6  13     1672.97     1751.95     87.69 o 
   0   6  13      295.20      256.38     45.04 o 
   1   6  13       95.44      139.85     35.32 o 
  -8   7  13      140.70      176.68     48.78 o 
  -7   7  13      760.81      745.70     70.98 o 
  -6   7  13     1190.54     1202.69     87.89 o 
  -5   7  13      262.93      304.68     49.17 o 
  -4   7  13        7.83       43.95     48.85 o 
  -3   7  13      172.21      157.55     32.23 o 
  -2   7  13      721.72      691.68    113.96 o 
  -1   7  13     1159.68     1183.42     73.66 o 
   0   7  13       42.86       25.21     42.20 o 
  -7   8  13      386.95      388.08     62.46 o 
  -6   8  13      438.45      468.87     66.85 o 
  -5   8  13      261.46      265.86     34.63 o 
  -4   8  13       12.95       14.15     19.13 o 
  -3   8  13       70.86      108.07     27.22 o 
  -2   8  13       27.02       -1.24     30.91 o 
  -1   8  13       71.61       75.76     28.24 o 
  -5   9  13      254.64      249.73     49.56 o 
  -4   9  13      129.29      131.49     45.88 o 
  -1 -15  14      307.04      352.26     40.16 o 
   0 -15  14      403.58      400.35     85.69 o 
   1 -15  14      677.58      701.63    112.73 o 
   2 -15  14      352.06      388.81     41.58 o 
   3 -15  14       45.53       58.02     77.11 o 
   4 -15  14      114.78      130.72     73.89 o 
  -2 -14  14       47.11       25.77     23.72 o 
  -1 -14  14      192.02      201.57     35.54 o 
   0 -14  14      272.91      268.25     34.38 o 
   1 -14  14      468.17      465.02     74.08 o 
   2 -14  14      208.47      198.55     30.10 o 
   3 -14  14       16.26       29.02     21.02 o 
   4 -14  14        0.08       21.16     37.36 o 
   5 -14  14        7.71       14.20     34.33 o 
  -4 -13  14      257.33      320.46     45.88 o 
  -3 -13  14      440.19      427.57     44.60 o 
  -2 -13  14      108.20      153.93     47.56 o 
  -1 -13  14        1.98       10.67     20.27 o 
   0 -13  14       37.43        3.53     18.48 o 
   1 -13  14       21.72        7.62     17.75 o 
   2 -13  14     1296.43     1230.87     63.80 o 
   3 -13  14     1666.61     1618.74     88.73 o 
   4 -13  14      849.85      758.00     56.86 o 
   5 -13  14       60.66       82.60     27.91 o 
   6 -13  14     1109.56     1081.68     72.98 o 
  -4 -12  14       66.39       67.04     43.88 o 
  -3 -12  14      742.29      806.09     54.88 o 
  -2 -12  14     1121.73     1162.07     67.96 o 
  -1 -12  14      698.07      629.21     46.41 o 
   0 -12  14      700.75      648.49     50.85 o 
   1 -12  14      402.40      531.81     39.07 o 
   2 -12  14     2076.14     2006.66     85.63 o 
   3 -12  14     1363.98     1433.80     70.51 o 
   4 -12  14      335.70      368.29     60.01 o 
   5 -12  14       12.57       14.80     21.01 o 
   6 -12  14       75.21      118.19     41.56 o 
  -5 -11  14      108.96       66.08     43.36 o 
  -4 -11  14      115.01      172.35     27.24 o 
  -3 -11  14      835.73      907.31     69.82 o 
  -2 -11  14      979.73      984.02     53.50 o 
  -1 -11  14      349.97      394.65     43.94 o 
   0 -11  14      178.12      220.51     29.08 o 
   1 -11  14        6.98       23.93     25.36 o 
   2 -11  14       89.54      105.51     45.04 o 
   3 -11  14      756.19      797.46     52.72 o 
   4 -11  14     1714.07     1782.05    119.51 o 
   5 -11  14      490.95      452.67     43.50 o 
   6 -11  14       34.40       41.57     27.42 o 
  -6 -10  14        1.02       76.53     45.94 o 
  -5 -10  14      152.84      166.62     63.82 o 
  -4 -10  14       59.51      210.53     91.50 o 
  -3 -10  14      695.45      626.97     45.86 o 
  -2 -10  14     2909.08     2957.92    111.69 o 
  -1 -10  14     2072.60     2181.55     92.39 o 
   0 -10  14      972.01      890.21     51.13 o 
   1 -10  14       56.69      108.41     23.02 o 
   2 -10  14      839.31      853.22     66.27 o 
   3 -10  14      452.42      465.61     39.14 o 
   4 -10  14      788.99      702.99     54.39 o 
   5 -10  14      191.56      241.20     40.20 o 
   6 -10  14       12.23       43.38     21.72 o 
  -6  -9  14      676.99      693.95     89.57 o 
  -5  -9  14     1647.70     1604.66     77.24 o 
  -4  -9  14     1114.49     1142.92     61.95 o 
  -3  -9  14      353.24      374.13     43.88 o 
  -2  -9  14     1706.37     1701.78     73.36 o 
  -1  -9  14     1184.02     1170.31     61.65 o 
   0  -9  14      353.48      414.07     51.82 o 
   1  -9  14       55.65       67.33     28.33 o 
   2  -9  14       36.74       42.09     19.02 o 
   3  -9  14        5.52      -21.54     23.42 o 
   4  -9  14      650.44      662.00     52.21 o 
   5  -9  14     1612.62     1486.47     83.95 o 
   6  -9  14      231.25      292.13     42.05 o 
  -6  -8  14       37.84       31.62     35.36 o 
  -5  -8  14       99.71      164.49     25.43 o 
  -4  -8  14       40.36       68.51     28.13 o 
  -3  -8  14       24.80      112.38     37.10 o 
  -2  -8  14        2.89       22.10     16.05 o 
  -1  -8  14      463.71      444.61     48.53 o 
   0  -8  14      532.55      564.97     43.52 o 
   1  -8  14      684.59      636.57     70.08 o 
   2  -8  14     1055.59     1030.30     57.75 o 
   3  -8  14      518.37      543.64     44.92 o 
   4  -8  14     1336.37     1411.57     76.94 o 
   5  -8  14     2439.52     2489.63    119.94 o 
   6  -8  14      892.33      860.13     65.31 o 
   7  -8  14      220.23      192.14     39.69 o 
  -7  -7  14        1.35       41.56     37.69 o 
  -6  -7  14        0.43      -28.13     28.13 o 
  -5  -7  14       46.97       54.65     18.41 o 
  -4  -7  14     2169.54     2199.90     86.31 o 
  -3  -7  14     1193.59     1235.75     55.39 o 
  -2  -7  14      167.17      172.07     39.81 o 
  -1  -7  14      152.98      121.85     25.28 o 
   0  -7  14     3538.28     3517.71    117.17 o 
   1  -7  14     3807.74     4090.63    142.64 o 
   2  -7  14     2450.52     2438.81    100.51 o 
   3  -7  14       62.41      110.26     21.77 o 
   4  -7  14       10.35       19.66     21.76 o 
   5  -7  14       20.75       25.97     30.72 o 
   6  -7  14      297.97      272.53     48.27 o 
  -8  -6  14      655.07      711.37     90.73 o 
  -7  -6  14      170.75      144.80     36.78 o 
  -6  -6  14        2.56      -11.58     19.62 o 
  -5  -6  14       85.63       79.79     18.61 o 
  -4  -6  14      290.09      244.43     18.81 o 
  -3  -6  14       83.50      110.43     44.65 o 
  -2  -6  14        2.49       41.55     17.10 o 
  -1  -6  14       98.79       88.88     37.88 o 
   0  -6  14     1438.86     1517.42    154.68 o 
   1  -6  14      444.52      495.56     34.39 o 
   2  -6  14      665.04      707.89     43.20 o 
   3  -6  14     2166.24     2172.28    160.55 o 
   4  -6  14       98.05      204.89     29.50 o 
   5  -6  14      319.35      360.11     36.72 o 
   6  -6  14      416.64      394.46     43.62 o 
  -8  -5  14        1.76       -0.98     16.92 o 
  -7  -5  14       60.18      105.38     48.40 o 
  -6  -5  14       85.57      123.51     60.40 o 
  -5  -5  14      120.03      140.28     16.63 o 
  -4  -5  14     1468.69     1463.13     47.82 o 
  -3  -5  14     5043.26     4909.88    243.30 o 
  -2  -5  14     5348.23     4971.53    288.57 o 
  -1  -5  14      421.12      441.53     37.35 o 
   0  -5  14     2059.23     2070.27     83.68 o 
   1  -5  14     4242.42     4255.29    155.58 o 
   2  -5  14      785.97      850.83     47.44 o 
   3  -5  14      481.78      457.86     36.88 o 
   4  -5  14        0.46        2.47     17.02 o 
   5  -5  14        1.74        4.97     17.93 o 
   6  -5  14       15.40       27.38     22.14 o 
  -8  -4  14     1374.69     1434.13    146.74 o 
  -7  -4  14     1314.10     1239.64     64.02 o 
  -6  -4  14     1782.88     1796.48     95.70 o 
  -5  -4  14      682.82      639.76     31.38 o 
  -4  -4  14       55.51       81.03     23.95 o 
  -3  -4  14      562.71      557.04     37.29 o 
  -2  -4  14        1.53        6.60      9.44 o 
  -1  -4  14      761.67      735.89     35.01 o 
   0  -4  14       19.15       45.87     10.37 o 
   1  -4  14       96.17      100.29     16.22 o 
   2  -4  14       30.53      100.93     22.89 o 
   3  -4  14     1123.48     1110.24     58.42 o 
   4  -4  14      596.10      521.12     60.08 o 
   5  -4  14      176.79      227.49     31.47 o 
   6  -4  14        0.07      -18.46     33.94 o 
  -9  -3  14        2.57      -12.28     22.46 o 
  -8  -3  14       13.58       31.03     22.72 o 
  -7  -3  14       14.16       -5.33     24.39 o 
  -6  -3  14       21.58       51.37     24.65 o 
  -5  -3  14      245.00      311.17     21.13 o 
  -4  -3  14       26.80       30.62     12.43 o 
  -3  -3  14       11.89       15.92     10.64 o 
  -2  -3  14     1104.97     1081.72     36.31 o 
  -1  -3  14     3368.53     3653.64     88.16 o 
   0  -3  14      271.14      267.63     22.20 o 
   1  -3  14        2.11       19.30     16.66 o 
   2  -3  14      402.70      396.72     23.49 o 
   3  -3  14     2175.45     2055.54     92.79 o 
   4  -3  14     1607.77     1481.26     86.95 o 
   5  -3  14      623.56      481.00     62.08 o 
   6  -3  14        1.05      -28.65     30.59 o 
  -9  -2  14        8.47      -11.17     18.32 o 
  -8  -2  14      561.41      584.81     86.73 o 
  -7  -2  14     1156.79     1261.08     98.41 o 
  -6  -2  14      705.72      748.42     45.30 o 
  -5  -2  14     1366.92     1377.19     49.01 o 
  -4  -2  14     1106.15     1180.90     41.55 o 
  -3  -2  14      376.13      404.87     28.90 o 
  -2  -2  14       48.46       90.59     14.93 o 
  -1  -2  14      917.60      922.65     53.45 o 
   0  -2  14     1074.77     1098.12     40.17 o 
   1  -2  14      575.77      550.20     25.44 o 
   2  -2  14       17.20       14.46     11.80 o 
   3  -2  14       65.00      109.72     33.59 o 
   4  -2  14        8.77       26.30     21.55 o 
   5  -2  14       69.87       26.72     36.52 o 
  -9  -1  14      263.62      296.61     45.23 o 
  -8  -1  14        1.42      -23.77     23.77 o 
  -7  -1  14      299.14      278.87     33.36 o 
  -6  -1  14       18.39       48.80     20.20 o 
  -5  -1  14       86.52      111.45     37.16 o 
  -4  -1  14       62.27       47.95     14.68 o 
  -3  -1  14      243.05      251.22     19.73 o 
  -2  -1  14       48.85       30.87     14.73 o 
  -1  -1  14     3570.66     3576.00     88.71 o 
   0  -1  14     2953.29     2802.85    121.56 o 
   1  -1  14     1262.30     1198.12     39.62 o 
   2  -1  14      221.70      177.52     17.69 o 
   3  -1  14      239.22      216.12     47.88 o 
   4  -1  14      605.01      562.64     45.90 o 
   5  -1  14      511.28      475.84     73.18 o 
  -9   0  14       12.31       14.94     34.85 o 
  -8   0  14        0.23      -14.51     21.17 o 
  -7   0  14       43.00       96.35     42.59 o 
  -6   0  14     1115.16     1103.61     57.98 o 
  -5   0  14     1857.05     1869.05     58.38 o 
  -4   0  14     3550.11     3539.55     91.73 o 
  -3   0  14     4106.34     4229.17    108.15 o 
  -2   0  14      297.44      331.76     30.29 o 
  -1   0  14      648.68      677.22     45.65 o 
   0   0  14     1429.31     1464.99     48.34 o 
   1   0  14      172.10      155.36     23.37 o 
   2   0  14       46.43       52.73     19.85 o 
   3   0  14        3.06       12.46     17.49 o 
   4   0  14        4.74       38.47     23.81 o 
   5   0  14       15.69       24.52     31.49 o 
  -9   1  14     1715.14     1862.76    106.83 o 
  -8   1  14     1266.34     1240.84     70.99 o 
  -7   1  14      324.20      332.69     36.43 o 
  -6   1  14      103.65       99.30     20.67 o 
  -5   1  14       92.41       80.08     16.37 o 
  -4   1  14      676.47      621.14     61.38 o 
  -3   1  14       94.63      145.44     18.55 o 
  -2   1  14      639.73      700.96     32.40 o 
  -1   1  14       20.83       31.30     11.19 o 
   0   1  14      659.97      610.47     36.84 o 
   1   1  14     1314.22     1408.10     69.64 o 
   2   1  14     1642.81     1595.09    303.87 o 
   3   1  14      111.55      128.69     35.04 o 
   4   1  14        5.78       12.80     17.55 o 
  -9   2  14        7.97       26.38     24.38 o 
  -8   2  14       41.10       39.37     21.82 o 
  -7   2  14      408.69      430.45     35.96 o 
  -6   2  14       46.49       24.76     20.58 o 
  -5   2  14      804.82      824.78     74.79 o 
  -4   2  14      393.36      376.56     25.95 o 
  -3   2  14     1103.63     1097.13     50.19 o 
  -2   2  14     2558.88     2573.93     71.73 o 
  -1   2  14      776.01      771.08     47.29 o 
   0   2  14        1.50      -11.32     15.00 o 
   1   2  14      699.67      662.76     98.28 o 
   2   2  14      514.95      462.80     68.27 o 
   3   2  14      612.24      683.84     47.77 o 
  -9   3  14      586.29      576.37     57.29 o 
  -8   3  14     1662.40     1608.68     83.96 o 
  -7   3  14     1020.05     1073.90     79.37 o 
  -6   3  14      199.77      181.67     27.92 o 
  -5   3  14       16.32       41.68     15.27 o 
  -4   3  14       79.79       75.65     15.70 o 
  -3   3  14      133.47      156.52     23.46 o 
  -2   3  14      146.14      170.43     28.32 o 
  -1   3  14      179.67      213.93     28.58 o 
   0   3  14        0.79       17.90     20.40 o 
   1   3  14      151.90      154.57     41.04 o 
   2   3  14      784.41      791.00     57.45 o 
   3   3  14      161.08      202.24     34.04 o 
  -8   4  14      292.09      289.00     33.87 o 
  -7   4  14        4.90       28.13     65.43 o 
  -6   4  14       21.03       15.63     18.61 o 
  -5   4  14      130.24      161.17     34.89 o 
  -4   4  14       30.14       50.76     35.94 o 
  -3   4  14      242.79      237.88     28.71 o 
  -2   4  14     1620.80     1708.52     79.24 o 
  -1   4  14     1716.36     1665.12     92.53 o 
   0   4  14     1128.67     1190.36     65.47 o 
   1   4  14        1.81       18.34     20.00 o 
   2   4  14      282.23      317.55    105.89 o 
  -8   5  14       35.62        5.28     20.87 o 
  -7   5  14     1179.83     1295.36    102.99 o 
  -6   5  14     1698.21     1616.33    115.12 o 
  -5   5  14     1139.12     1074.31     60.99 o 
  -4   5  14       20.68       78.37     29.75 o 
  -3   5  14       27.77       60.10     63.04 o 
  -2   5  14      419.18      465.95     39.36 o 
  -1   5  14      577.49      723.32    142.16 o 
   0   5  14        4.01       38.22     23.84 o 
   1   5  14      105.06       79.51     28.93 o 
  -7   6  14      198.00      230.50     50.72 o 
  -6   6  14      115.51      181.46     46.59 o 
  -5   6  14      101.78      157.28     31.48 o 
  -4   6  14       49.42       94.61     24.73 o 
  -3   6  14       52.29       78.89     58.33 o 
  -2   6  14      121.85      142.62     32.21 o 
  -1   6  14      351.84      434.13     84.66 o 
   0   6  14     1208.58     1197.49    115.44 o 
  -6   7  14      990.19      972.84     82.21 o 
  -5   7  14     1223.96     1351.43    129.57 o 
  -4   7  14      413.59      459.64     47.17 o 
  -3   7  14      183.03      277.92     40.65 o 
  -2   7  14        4.07        0.65     38.01 o 
  -1   7  14      171.98      213.72     41.01 o 
   0 -15  15        8.18       57.53     25.75 o 
   1 -15  15      289.74      276.32     78.98 o 
   2 -15  15      878.99      958.89     69.20 o 
   3 -15  15      492.56      470.33     42.47 o 
  -2 -14  15      656.48      685.37     60.18 o 
  -1 -14  15      134.87      166.94     32.66 o 
   0 -14  15       74.60       93.43     26.86 o 
   1 -14  15       19.38       31.42     21.59 o 
   2 -14  15      330.52      368.32     42.21 o 
   3 -14  15       87.32       80.25     26.37 o 
   4 -14  15        2.55       40.97     24.44 o 
  -3 -13  15       72.50       30.75     24.84 o 
  -2 -13  15       46.91       60.03     24.73 o 
  -1 -13  15       59.53       82.93     43.56 o 
   0 -13  15        4.39       -0.89     16.08 o 
   1 -13  15        0.12        4.59     43.23 o 
   2 -13  15      187.07      143.20     37.75 o 
   3 -13  15      626.19      698.66     62.46 o 
   4 -13  15     1686.78     1745.12    110.09 o 
   5 -13  15     1563.74     1624.08     99.84 o 
  -4 -12  15      337.01      264.97     70.27 o 
  -3 -12  15        1.60       31.63     19.49 o 
  -2 -12  15      840.17      984.13    102.60 o 
  -1 -12  15     1659.83     1737.20     84.99 o 
   0 -12  15     2402.77     2402.02    106.31 o 
   1 -12  15      686.60      725.99     52.31 o 
   2 -12  15       12.96        6.72     19.75 o 
   3 -12  15      238.19      266.29     50.53 o 
   4 -12  15      361.64      364.24     39.05 o 
   5 -12  15       23.96      139.83     35.41 o 
  -5 -11  15      815.08      808.55    100.54 o 
  -4 -11  15     1032.64     1003.94     66.12 o 
  -3 -11  15       40.77       68.48     26.42 o 
  -2 -11  15      119.02      168.01     28.23 o 
  -1 -11  15      215.17      189.11     42.40 o 
   0 -11  15       97.25       97.28     50.01 o 
   1 -11  15       18.92       -7.84     26.01 o 
   3 -11  15       44.02       86.69     27.28 o 
   4 -11  15      486.11      502.43     45.50 o 
   5 -11  15     1409.33     1377.92     77.24 o 
  -5 -10  15       62.64       98.34     39.88 o 
  -4 -10  15      680.36      743.27     54.86 o 
  -3 -10  15      678.63      661.78     52.28 o 
  -2 -10  15       20.80       11.10     19.93 o 
  -1 -10  15       80.97       94.04     21.82 o 
   0 -10  15     2100.55     2081.06     86.97 o 
   1 -10  15     1731.90     1893.84     81.67 o 
   2 -10  15      298.19      368.37     51.69 o 
   3 -10  15      140.16      140.14     27.73 o 
   4 -10  15      192.68      215.37     35.64 o 
   5 -10  15      365.52      447.56     54.79 o 
   6 -10  15       29.21       29.09     24.05 o 
  -6  -9  15        7.08       73.43     37.17 o 
  -5  -9  15      361.36      357.92     49.95 o 
  -4  -9  15     1182.55     1203.20     67.71 o 
  -3  -9  15      837.38      752.63     72.14 o 
  -2  -9  15        1.07      -10.74     16.55 o 
  -1  -9  15       24.78       32.21     33.49 o 
   0  -9  15      212.29      183.72     27.91 o 
   1  -9  15      162.31      202.23     29.05 o 
   2  -9  15       92.68      107.97     30.97 o 
   3  -9  15        2.25       20.18     17.44 o 
   4  -9  15        0.76       24.66     23.23 o 
   5  -9  15      250.38      238.45     70.98 o 
   6  -9  15      272.13      288.13     39.77 o 
  -6  -8  15        0.08       29.68     30.07 o 
  -5  -8  15       18.95       32.48     28.72 o 
  -4  -8  15       24.94       67.13     33.75 o 
  -3  -8  15      480.22      541.00     37.78 o 
  -2  -8  15      374.32      640.85    163.58 o 
  -1  -8  15      112.49      134.72     25.23 o 
   0  -8  15      240.54      225.19     31.66 o 
   1  -8  15     1886.89     1838.07     77.33 o 
   2  -8  15     1230.26     1191.19     62.98 o 
   3  -8  15     1572.77     1594.71     82.10 o 
   4  -8  15      407.71      403.19     56.66 o 
   5  -8  15       30.62       76.06     24.32 o 
   6  -8  15      119.37      151.34     32.63 o 
  -7  -7  15       58.63       46.85     32.52 o 
  -6  -7  15      246.48      320.58     62.21 o 
  -5  -7  15      545.78      557.99     77.43 o 
  -4  -7  15       84.48      129.24     22.69 o 
  -3  -7  15     1727.23     1757.16     80.69 o 
  -2  -7  15     3503.43     3486.38    125.51 o 
  -1  -7  15     2058.69     2074.31     87.79 o 
   0  -7  15       15.15       30.24     18.07 o 
   1  -7  15      114.47      136.47     25.58 o 
   2  -7  15      626.58      754.14    106.54 o 
   3  -7  15      357.89      327.58     54.53 o 
   4  -7  15        0.20       68.61     76.21 o 
   5  -7  15       16.99      -23.23     30.33 o 
   6  -7  15       79.58      107.72     54.27 o 
  -7  -6  15      614.96      583.73     79.89 o 
  -6  -6  15      800.16      908.31     91.89 o 
  -5  -6  15      583.43      587.41     65.56 o 
  -4  -6  15        8.60      -18.96     18.96 o 
  -3  -6  15      173.87      131.93     23.89 o 
  -2  -6  15        3.08       83.80     58.40 o 
  -1  -6  15      274.26      331.61     34.46 o 
   0  -6  15      123.94      107.21     21.50 o 
   1  -6  15        0.47       24.88     19.64 o 
   2  -6  15        1.94       23.18     23.42 o 
   3  -6  15     1608.69     1707.84     81.78 o 
   4  -6  15     1564.78     1568.41     84.16 o 
   5  -6  15      423.30      392.13     40.98 o 
   6  -6  15       34.88       60.79     35.75 o 
  -8  -5  15      100.16      145.96     53.17 o 
  -7  -5  15       43.80      123.64     48.27 o 
  -6  -5  15      182.04      172.91     27.02 o 
  -5  -5  15      994.12      964.96     38.50 o 
  -4  -5  15      399.35      362.18     24.38 o 
  -3  -5  15        9.30        6.58     14.55 o 
  -2  -5  15      862.23      869.40     51.03 o 
  -1  -5  15     5783.81     5784.59    184.29 o 
   0  -5  15     2089.84     2258.35    222.69 o 
   1  -5  15      254.02      295.54     40.46 o 
   2  -5  15      101.61       83.20     23.66 o 
   3  -5  15      376.92      368.33     34.00 o 
   4  -5  15      370.71      410.76     36.66 o 
   5  -5  15       17.47       39.67     23.07 o 
  -8  -4  15      146.92      176.68     54.72 o 
  -7  -4  15     1140.54     1134.67     67.57 o 
  -6  -4  15     1469.11     1521.32     74.65 o 
  -5  -4  15      819.90      847.50     39.30 o 
  -4  -4  15      279.78      288.28     36.24 o 
  -3  -4  15        1.05       19.69     18.51 o 
  -2  -4  15      210.12      209.42     17.19 o 
  -1  -4  15      211.90      189.49     24.93 o 
   0  -4  15      392.72      482.93     64.53 o 
   1  -4  15      279.90      320.70     32.95 o 
   2  -4  15       44.32      112.01     30.39 o 
   3  -4  15      487.74      508.26     89.05 o 
   4  -4  15      467.32      412.87     35.82 o 
   5  -4  15      430.62      415.57     72.40 o 
  -8  -3  15        7.74      -15.76     20.01 o 
  -7  -3  15        9.24       21.75     18.60 o 
  -6  -3  15        0.10       -4.90     16.26 o 
  -5  -3  15      552.43      554.76     30.86 o 
  -4  -3  15      599.78      584.68     27.89 o 
  -3  -3  15     1590.72     1578.15     52.20 o 
  -2  -3  15      218.28      188.07     19.49 o 
  -1  -3  15     1651.63     1610.68     70.05 o 
   0  -3  15     3958.73     3935.32    122.30 o 
   1  -3  15     1697.56     1656.61     91.10 o 
   2  -3  15      468.64      473.65     47.24 o 
   3  -3  15       14.63       17.86     17.20 o 
   4  -3  15      133.55      147.13     48.01 o 
   5  -3  15      327.83      292.06     62.98 o 
  -8  -2  15      182.63      164.83     33.82 o 
  -7  -2  15        6.50       12.81     24.07 o 
  -6  -2  15      113.40      169.96     27.07 o 
  -5  -2  15     1331.10     1375.17     50.91 o 
  -4  -2  15     1530.10     1531.65     53.08 o 
  -3  -2  15     1788.43     1790.61     81.87 o 
  -2  -2  15      631.81      623.51     29.85 o 
  -1  -2  15       18.77        4.40     24.40 o 
   0  -2  15      104.91      122.04     16.60 o 
   1  -2  15       54.52       91.86     15.14 o 
   2  -2  15       85.50       95.47     16.50 o 
   3  -2  15       51.62       39.03     19.17 o 
   4  -2  15        3.43      -37.94     37.94 o 
   5  -2  15        0.42        2.45     25.68 o 
  -8  -1  15      717.68      652.19     57.84 o 
  -7  -1  15      183.15      211.04     26.69 o 
  -6  -1  15       51.30       37.82     20.25 o 
  -5  -1  15       14.47       12.58     15.71 o 
  -4  -1  15       26.65       90.62     22.15 o 
  -3  -1  15       19.64       21.99     13.09 o 
  -2  -1  15     1252.80     1201.17     49.71 o 
  -1  -1  15       78.20       85.25     14.84 o 
   0  -1  15        3.33       14.09     11.31 o 
   1  -1  15      938.77      911.07     36.92 o 
   2  -1  15     2978.89     2954.90    111.72 o 
   3  -1  15      869.86      834.75    103.89 o 
   4  -1  15      118.01      132.03     40.01 o 
  -8   0  15      636.80      622.00     55.94 o 
  -7   0  15      228.95      223.74     36.52 o 
  -6   0  15       16.23       42.82     20.61 o 
  -5   0  15      551.24      484.73     33.77 o 
  -4   0  15     1176.08     1107.21     44.98 o 
  -3   0  15     1620.02     1617.08     55.68 o 
  -2   0  15     2770.25     2768.00     81.07 o 
  -1   0  15     1478.04     1439.78     47.63 o 
   0   0  15       44.33       75.84     22.46 o 
   1   0  15      156.03      147.20     34.26 o 
   2   0  15        7.47       28.91     36.78 o 
   3   0  15        0.09        3.59     18.59 o 
   4   0  15        0.46        9.42     28.01 o 
  -8   1  15     1463.77     1455.73     81.02 o 
  -7   1  15     1407.25     1316.46     68.92 o 
  -6   1  15      275.42      284.37     33.86 o 
  -5   1  15       24.46       13.80     12.71 o 
  -4   1  15       66.01       71.38     14.94 o 
  -3   1  15        8.43        1.40     11.50 o 
  -2   1  15     1042.74      998.64     56.52 o 
  -1   1  15      905.85      888.92     53.57 o 
   0   1  15      797.20      898.29     55.36 o 
   1   1  15        4.73       69.90     22.40 o 
   2   1  15     1295.87     1434.46     79.28 o 
   3   1  15      916.98      953.26     65.36 o 
  -8   2  15        2.46       41.71     34.07 o 
  -7   2  15      384.49      387.07     40.98 o 
  -6   2  15      674.32      777.96     48.29 o 
  -5   2  15       69.51      122.84     42.86 o 
  -4   2  15       14.51       12.45     12.16 o 
  -3   2  15      433.25      385.22     35.83 o 
  -2   2  15     1515.74     1525.35     70.65 o 
  -1   2  15     2173.39     1980.73     83.89 o 
   0   2  15      766.07      726.12     46.83 o 
   1   2  15       41.56       59.84     23.45 o 
   2   2  15        1.69      -14.23     26.65 o 
  -8   3  15       35.85       47.93     26.73 o 
  -7   3  15      467.55      444.50     45.18 o 
  -6   3  15     1389.39     1327.14    168.74 o 
  -5   3  15      733.66      712.79     36.44 o 
  -4   3  15      109.78      120.92     25.90 o 
  -3   3  15        0.71        0.69     12.90 o 
  -2   3  15        9.51       88.56     62.92 o 
  -1   3  15       56.38       97.14     27.74 o 
   0   3  15       59.60       73.03     26.88 o 
   1   3  15      239.64      254.46     39.82 o 
   2   3  15        4.11        2.10     18.96 o 
  -7   4  15       13.24       -0.65     19.75 o 
  -6   4  15      142.10      162.74     43.23 o 
  -5   4  15       25.32       37.99     19.43 o 
  -4   4  15        1.20       -3.70     18.24 o 
  -3   4  15       15.76       10.55     19.52 o 
  -2   4  15       40.36       77.96     36.59 o 
  -1   4  15      230.92      237.96     43.88 o 
   0   4  15     1089.96     1038.66    108.15 o 
   1   4  15     1077.26     1158.81     79.85 o 
  -7   5  15       38.32       30.07     33.68 o 
  -6   5  15      561.35      614.19     72.66 o 
  -5   5  15     1349.95     1364.98     75.65 o 
  -4   5  15      906.67      867.40    107.18 o 
  -3   5  15      233.66      242.98     33.99 o 
  -2   5  15      216.58      276.03     36.67 o 
  -1   5  15       34.23       75.77     43.88 o 
   0   5  15        0.90       18.40     33.56 o 
  -6   6  15        0.06       -5.42     23.88 o 
  -5   6  15       42.19      101.70     44.40 o 
  -4   6  15      165.76      225.63     60.53 o 
  -3   6  15      308.49      357.39     50.33 o 
  -2   6  15       34.07       11.04     19.26 o 
   0 -14  16      512.58      496.14     51.83 o 
   1 -14  16      220.71      199.83     37.32 o 
   2 -14  16        0.51      -19.84     19.84 o 
  -2 -13  16       61.90       39.47     26.46 o 
  -1 -13  16        3.69       71.78     46.07 o 
   0 -13  16       58.85       44.40     23.54 o 
   1 -13  16      216.37      238.05     35.23 o 
   2 -13  16      257.91      275.74     36.99 o 
   3 -13  16      207.80      244.91     49.95 o 
   4 -13  16      108.80      152.64     33.48 o 
  -3 -12  16      722.57      777.94     56.63 o 
  -2 -12  16      378.98      484.86     69.95 o 
  -1 -12  16       11.26      -22.13     22.13 o 
   0 -12  16      849.09      891.86     61.11 o 
   1 -12  16     2310.77     2366.77    113.05 o 
   2 -12  16     1175.13     1228.20    114.99 o 
   3 -12  16      256.09      243.56     35.87 o 
   4 -12  16       79.62      114.58     33.30 o 
  -4 -11  16      402.44      452.59     47.25 o 
  -3 -11  16      373.34      370.93     41.39 o 
  -2 -11  16      133.25      226.24     35.76 o 
  -1 -11  16        0.18      -19.46     20.06 o 
   0 -11  16       28.30        4.27     18.28 o 
   1 -11  16       91.59       82.37     26.26 o 
   2 -11  16       67.37       56.74     21.08 o 
   3 -11  16      239.78      278.80     43.88 o 
   4 -11  16      194.89      183.67     34.60 o 
   5 -11  16      124.59      101.93     28.96 o 
  -5 -10  16       13.40       30.97     31.49 o 
  -4 -10  16      163.37      324.28     38.69 o 
  -3 -10  16      812.31      911.65     78.21 o 
  -2 -10  16     1627.12     1677.75     88.89 o 
  -1 -10  16     1183.76     1270.50     67.67 o 
   0 -10  16      253.78      310.59     39.88 o 
   1 -10  16     1324.83     1232.27    124.73 o 
   2 -10  16      432.96      415.59     39.65 o 
   3 -10  16      562.41      557.28     51.36 o 
   4 -10  16      150.82      148.35     31.16 o 
   5 -10  16        0.04       39.73     27.76 o 
  -5  -9  16      457.30      460.35     77.95 o 
  -4  -9  16        8.03        5.45     23.55 o 
  -3  -9  16      587.72      608.53     46.92 o 
  -2  -9  16      338.57      332.34     36.13 o 
  -1  -9  16       75.27      117.69     55.43 o 
   0  -9  16       32.93       64.41     32.65 o 
   1  -9  16        0.23       -0.38     17.42 o 
   2  -9  16       31.63       37.51     19.12 o 
   3  -9  16       24.23        0.56     16.57 o 
   4  -9  16       74.33       60.85     26.33 o 
   5  -9  16       92.52       87.76     30.02 o 
  -6  -8  16      142.04      202.49     47.88 o 
  -5  -8  16       16.74      -29.43     36.39 o 
  -4  -8  16       15.15       31.29     19.86 o 
  -3  -8  16        0.04       16.00     21.29 o 
  -2  -8  16        1.12        2.42     15.89 o 
  -1  -8  16     1978.01     2004.06    159.39 o 
   0  -8  16     1340.46     1312.10     70.57 o 
   1  -8  16       35.39       60.46     20.76 o 
   2  -8  16       60.11      117.59     26.87 o 
   3  -8  16     1330.80     1479.76     81.56 o 
   4  -8  16     2120.22     2347.42    115.60 o 
   5  -8  16      604.24      610.50     83.69 o 
  -6  -7  16      388.97      323.55     64.40 o 
  -5  -7  16      769.97      776.45     53.26 o 
  -4  -7  16      429.05      417.12     38.89 o 
  -3  -7  16      292.03      413.02     41.02 o 
  -2  -7  16       37.12       76.69     21.17 o 
  -1  -7  16      839.06      887.99     60.95 o 
   0  -7  16     1754.57     1819.57     82.67 o 
   1  -7  16      357.73      390.14     35.25 o 
   2  -7  16        5.73       16.75     23.94 o 
   3  -7  16      144.85      162.96     29.82 o 
   4  -7  16       35.27      102.42     53.37 o 
   5  -7  16       17.77        3.20     22.00 o 
  -7  -6  16      259.19      280.57     63.75 o 
  -6  -6  16      397.10      406.66     67.88 o 
  -5  -6  16      459.20      438.71     38.80 o 
  -4  -6  16      474.46      449.48     38.65 o 
  -3  -6  16      162.32      152.80     30.97 o 
  -2  -6  16        3.30      -11.36     17.05 o 
  -1  -6  16      340.24      361.03     40.32 o 
   0  -6  16     1943.81     1940.55     86.88 o 
   1  -6  16      939.39      974.19     58.21 o 
   2  -6  16      420.23      521.73     69.05 o 
   3  -6  16      185.13      207.21     30.49 o 
   4  -6  16      564.56      639.28     50.15 o 
   5  -6  16      265.13      347.04     72.27 o 
  -7  -5  16        6.52      -24.26     38.72 o 
  -6  -5  16      200.95      236.31     56.91 o 
  -5  -5  16     1128.82     1245.01     71.73 o 
  -4  -5  16     1609.18     1747.45     81.72 o 
  -3  -5  16     1861.53     1935.74     88.41 o 
  -2  -5  16     1492.24     1735.66    104.80 o 
  -1  -5  16      314.24      335.95     32.34 o 
   0  -5  16      786.71      899.47     59.04 o 
   1  -5  16      477.71      497.20     43.78 o 
   2  -5  16       70.91      145.98     26.25 o 
   3  -5  16        0.14       87.78     54.91 o 
   4  -5  16        1.18        5.34     17.90 o 
   5  -5  16       58.02       67.88     44.53 o 
  -7  -4  16      258.86      157.97     52.78 o 
  -6  -4  16       55.75        0.90     23.36 o 
  -5  -4  16      769.17      833.85     51.63 o 
  -4  -4  16     1211.96     1263.34     69.76 o 
  -3  -4  16      498.64      486.46     43.98 o 
  -2  -4  16        0.40      -16.75     20.61 o 
  -1  -4  16       24.73       39.05     18.74 o 
   0  -4  16       43.89      112.60     25.82 o 
   1  -4  16      325.21      403.06     36.56 o 
   2  -4  16     1188.25     1104.43     65.26 o 
   3  -4  16      363.37      383.94     57.24 o 
   4  -4  16       25.96       33.81     30.97 o 
  -7  -3  16        3.93       17.50     47.24 o 
  -6  -3  16        4.35       13.68     23.23 o 
  -5  -3  16      354.69      397.73     38.06 o 
  -4  -3  16      258.78      298.80     23.54 o 
  -3  -3  16      254.22      213.55     22.95 o 
  -2  -3  16     1836.71     1925.09     62.04 o 
  -1  -3  16     1443.71     1570.92     78.87 o 
   0  -3  16      100.67      136.54     24.26 o 
   1  -3  16      459.79      509.79     67.88 o 
   2  -3  16     1483.99     1455.84     69.58 o 
   3  -3  16     1094.59      979.04    103.25 o 
   4  -3  16      205.55      174.10     54.85 o 
  -8  -2  16      334.52      440.73     75.11 o 
  -7  -2  16     1082.36     1096.00     65.10 o 
  -6  -2  16      282.68      227.18     42.01 o 
  -5  -2  16       91.57      144.48     20.15 o 
  -4  -2  16      182.61      210.35     39.88 o 
  -3  -2  16      666.60      611.93     32.35 o 
  -2  -2  16      871.79      876.52     38.47 o 
  -1  -2  16     1073.57     1040.67     44.55 o 
   0  -2  16      136.63      188.97     19.37 o 
   1  -2  16        7.09        9.50     15.55 o 
   2  -2  16      302.95      365.62     55.11 o 
   3  -2  16      166.06      251.92     60.40 o 
   4  -2  16       70.14      102.86     48.65 o 
  -8  -1  16      185.40      179.15     55.30 o 
  -7  -1  16      507.91      510.09     60.98 o 
  -6  -1  16       64.56      119.58     25.02 o 
  -5  -1  16      260.17      288.03     29.63 o 
  -4  -1  16       57.13       91.60     16.82 o 
  -3  -1  16       94.13       80.14     16.96 o 
  -2  -1  16      407.83      464.84     51.43 o 
  -1  -1  16     1122.60     1048.93     42.76 o 
   0  -1  16     1304.87     1145.98     44.68 o 
   1  -1  16      322.58      326.08     63.82 o 
   2  -1  16      384.05      450.41     70.08 o 
   3  -1  16      607.86      639.48     74.60 o 
  -8   0  16       28.92       69.62     28.88 o 
  -7   0  16      234.50      291.82     65.88 o 
  -6   0  16     2044.00     1998.42     88.44 o 
  -5   0  16     1285.08     1182.50     51.02 o 
  -4   0  16      109.28      105.87     16.85 o 
  -3   0  16       50.45       99.58     19.81 o 
  -2   0  16      951.11      929.05     40.37 o 
  -1   0  16     1195.45     1210.08     61.73 o 
   0   0  16      560.92      566.98     43.83 o 
   1   0  16        0.40        2.77     15.90 o 
   2   0  16       27.90       50.74     26.91 o 
   3   0  16       29.43       73.43     38.07 o 
  -7   1  16      123.02      123.43     30.19 o 
  -6   1  16      620.83      648.00     51.12 o 
  -5   1  16      605.39      548.93     33.41 o 
  -4   1  16       13.46       27.09     25.88 o 
  -3   1  16       62.79       78.76     25.63 o 
  -2   1  16       29.29       48.20     18.21 o 
  -1   1  16        0.95      -18.57     18.57 o 
   0   1  16      485.11      550.64     43.34 o 
   1   1  16     1652.34     1616.25     81.95 o 
   2   1  16      215.89      146.44     45.49 o 
  -7   2  16       64.68      105.91     28.62 o 
  -6   2  16      386.31      462.03     43.98 o 
  -5   2  16      964.32      932.87     45.56 o 
  -4   2  16      717.27      683.37     47.63 o 
  -3   2  16      222.04      188.75     27.84 o 
  -2   2  16        0.43       33.55     21.76 o 
  -1   2  16      207.28      196.76     61.69 o 
   0   2  16      590.67      659.44     56.98 o 
   1   2  16      677.96      721.64     57.03 o 
  -7   3  16      238.25      282.51     53.17 o 
  -6   3  16        3.72       -3.23     25.42 o 
  -5   3  16      546.39      531.44     44.48 o 
  -4   3  16      235.38      290.58     36.32 o 
  -3   3  16       73.35       92.30     33.04 o 
  -2   3  16      117.31       86.01     27.94 o 
  -1   3  16        6.60      -16.83     21.15 o 
   0   3  16        0.16      -17.39     22.85 o 
  -6   4  16       13.15       65.17     30.46 o 
  -5   4  16       31.18       28.78     25.55 o 
  -4   4  16      380.97      373.00     42.55 o 
  -3   4  16      599.38      591.60     50.81 o 
  -2   4  16      307.52      246.46     34.71 o 
  -1   4  16       14.93       75.22     28.96 o 
  -5   5  16        0.55      -27.10     32.14 o 
  -4   5  16      252.22      320.48     42.42 o 
  -3   5  16      499.42      569.66     56.08 o 
  -1 -13  17       31.60       51.05     79.31 o 
   0 -13  17        7.33      -19.48     23.55 o 
   1 -13  17      159.26      183.24     38.82 o 
   2 -13  17      198.81      220.43     33.21 o 
  -2 -12  17     1175.07     1232.36     95.31 o 
  -1 -12  17     1434.17     1438.98     89.74 o 
   0 -12  17      330.95      313.28     45.47 o 
   1 -12  17      187.24      186.38     34.59 o 
   2 -12  17      482.72      464.71     52.14 o 
   3 -12  17      637.98      663.20    111.05 o 
  -3 -11  17      116.95      250.81     71.24 o 
  -2 -11  17      130.32      162.54     34.66 o 
  -1 -11  17        3.42       29.36     26.50 o 
   0 -11  17      143.37      203.61     34.45 o 
   1 -11  17       79.75       66.55     25.88 o 
   2 -11  17        0.84      -16.98     20.62 o 
   3 -11  17      199.50      263.79     65.69 o 
  -4 -10  17       45.78       60.39     25.68 o 
  -3 -10  17        9.54       11.19     22.23 o 
  -2 -10  17      391.92      362.26     44.63 o 
  -1 -10  17     1591.00     1643.34     93.85 o 
   0 -10  17     1389.05     1524.98     94.28 o 
   1 -10  17      182.74      123.01     31.71 o 
   2 -10  17        0.03       42.60     21.26 o 
   3 -10  17      314.05      301.46     38.70 o 
   4 -10  17      457.40      426.16     81.76 o 
  -5  -9  17      703.77      845.85     99.50 o 
  -4  -9  17      261.87      278.39     34.81 o 
  -3  -9  17       38.21        9.57     19.11 o 
  -2  -9  17       13.49       38.28     21.58 o 
  -1  -9  17       66.73       60.57     23.81 o 
   0  -9  17        0.43        2.67     21.81 o 
   1  -9  17        0.26       16.95     28.01 o 
   2  -9  17        0.12       18.94     22.98 o 
   3  -9  17       47.14       17.35     55.69 o 
   4  -9  17      187.37      210.33     34.79 o 
  -5  -8  17        0.25      -31.75     31.75 o 
  -4  -8  17       14.55       10.54     18.98 o 
  -3  -8  17       44.01       48.13     22.64 o 
  -2  -8  17      287.83      340.11     41.55 o 
  -1  -8  17      243.41      222.25     33.52 o 
   0  -8  17     1667.56     1669.14     85.85 o 
   1  -8  17     1127.32     1065.07     70.93 o 
   2  -8  17     1121.86     1017.21     61.54 o 
   3  -8  17      126.98      138.15     33.62 o 
   4  -8  17       54.21      103.51     33.69 o 
  -6  -7  17       12.41       96.54     47.88 o 
  -5  -7  17      425.25      472.35     73.05 o 
  -4  -7  17     1135.63     1135.79     74.47 o 
  -3  -7  17     1233.10     1251.94     69.24 o 
  -2  -7  17     1127.52     1081.88     65.76 o 
  -1  -7  17       33.77       17.01     19.75 o 
   0  -7  17      405.32      462.17     43.66 o 
   1  -7  17      641.00      689.89     57.95 o 
   2  -7  17      113.87       82.04     26.69 o 
   3  -7  17       12.23       56.13     40.14 o 
   4  -7  17       14.85       31.55     25.70 o 
  -6  -6  17       63.37      150.35     52.78 o 
  -5  -6  17       75.02      158.87     49.95 o 
  -4  -6  17      267.02      335.91     39.87 o 
  -3  -6  17      406.25      367.88     41.45 o 
  -2  -6  17       78.21      145.13     31.69 o 
  -1  -6  17      182.00      224.88     36.86 o 
   0  -6  17        2.45        4.87     19.93 o 
   1  -6  17      360.86      511.99     47.53 o 
   2  -6  17     2782.47     2985.52    135.12 o 
   3  -6  17     1526.23     1586.61     89.69 o 
   4  -6  17      178.65       73.95     49.56 o 
  -6  -5  17      137.52      152.93     45.56 o 
  -5  -5  17      234.39      212.04     46.07 o 
  -4  -5  17      442.63      466.67     65.82 o 
  -3  -5  17      778.32      769.99     53.58 o 
  -2  -5  17     1622.46     1780.02     88.60 o 
  -1  -5  17     1190.22     1236.98     63.63 o 
   0  -5  17       83.19      126.42     33.49 o 
   1  -5  17       84.48      140.78     29.25 o 
   2  -5  17      309.31      306.50     41.56 o 
   3  -5  17       46.75       48.60     25.88 o 
   4  -5  17       36.18       34.97     33.56 o 
  -7  -4  17     1007.99     1011.82     96.54 o 
  -6  -4  17      667.17      608.51     72.14 o 
  -5  -4  17       32.89       99.18     60.72 o 
  -4  -4  17      123.27      123.53     28.90 o 
  -3  -4  17      180.23      150.72     30.56 o 
  -2  -4  17        8.65       42.39     24.00 o 
  -1  -4  17       41.53       34.07     19.93 o 
   0  -4  17       34.36       41.86     33.94 o 
   1  -4  17       62.63       83.04     48.14 o 
   2  -4  17      932.60     1002.09     97.25 o 
   3  -4  17     1164.07     1304.78    124.02 o 
  -7  -3  17       12.43       35.75     39.23 o 
  -6  -3  17      287.07      334.13     52.78 o 
  -5  -3  17      151.61      184.42     47.24 o 
  -4  -3  17       12.32       27.83     21.42 o 
  -3  -3  17        7.07       26.10     17.24 o 
  -2  -3  17     1100.75     1137.57     64.37 o 
  -1  -3  17     1297.55     1348.65     71.17 o 
   0  -3  17      990.73      897.16     75.37 o 
   1  -3  17      482.90      490.55     40.84 o 
   2  -3  17        3.12      -34.46     34.46 o 
   3  -3  17      137.52      102.99     48.40 o 
  -7  -2  17       89.80       77.69     44.53 o 
  -6  -2  17     1020.51      975.29     86.34 o 
  -5  -2  17     1075.06     1010.21     48.33 o 
  -4  -2  17      302.07      275.82     25.56 o 
  -3  -2  17        5.37        8.61     12.65 o 
  -2  -2  17      145.42      208.82     31.30 o 
  -1  -2  17      525.52      635.77     47.26 o 
   0  -2  17      391.72      415.22     39.80 o 
   1  -2  17       21.09      120.67     39.49 o 
   2  -2  17       16.01      -18.84     29.81 o 
   3  -2  17       29.02      -28.39     37.04 o 
  -7  -1  17        6.00      -31.62     37.94 o 
  -6  -1  17        5.04       77.24     72.27 o 
  -5  -1  17       16.00        7.50     16.21 o 
  -4  -1  17       45.23       47.11     20.29 o 
  -3  -1  17        3.41        9.07     12.84 o 
  -2  -1  17       61.19       82.02     18.30 o 
  -1  -1  17       68.09       68.25     22.52 o 
   0  -1  17      637.36      611.99     69.18 o 
   1  -1  17     1961.79     1898.19    155.90 o 
   2  -1  17      962.01      956.19     92.15 o 
  -7   0  17      356.41      420.67     43.38 o 
  -6   0  17      156.99      134.55     30.81 o 
  -5   0  17      973.81      918.68     58.85 o 
  -4   0  17     1205.19     1213.26     63.50 o 
  -3   0  17      462.33      427.16     29.38 o 
  -2   0  17       95.89      148.29     26.25 o 
  -1   0  17       31.52       64.03     30.52 o 
   0   0  17      268.62      233.08     48.65 o 
   1   0  17       14.02       44.14     42.46 o 
  -6   1  17       13.54       34.84     23.55 o 
  -5   1  17       78.88       63.80     23.96 o 
  -4   1  17        6.17        1.76     16.89 o 
  -3   1  17      116.19      193.78     31.60 o 
  -2   1  17        1.82       -8.65     18.49 o 
  -1   1  17        5.19      -20.63     20.63 o 
   0   1  17       20.90       31.56     22.33 o 
   1   1  17      587.07      670.46     92.02 o 
  -6   2  17      570.30      580.37     68.79 o 
  -5   2  17       19.92       47.62     31.75 o 
  -4   2  17      569.40      698.89     78.21 o 
  -3   2  17     1371.08     1473.09     80.92 o 
  -2   2  17      454.20      422.40     42.93 o 
  -1   2  17      133.74      203.33     39.81 o 
   0   2  17       27.72       21.40     23.59 o 
  -5   3  17      117.11       86.08     37.94 o 
  -4   3  17       28.66       25.79     18.37 o 
  -3   3  17        5.61        6.90     48.07 o 
  -2   3  17      163.19      196.50     36.66 o 
  -2 -11  18        3.76        8.32     20.75 o 
  -1 -11  18       16.12       11.81     21.79 o 
   0 -11  18       98.63      138.13     32.82 o 
   1 -11  18      249.69      281.33     94.41 o 
   2 -11  18      364.83      395.49     75.76 o 
  -3 -10  18      321.34      392.03     47.72 o 
  -2 -10  18      314.58      303.28     38.53 o 
  -1 -10  18        3.72       17.74     24.51 o 
   0 -10  18      711.25      715.85     59.58 o 
   1 -10  18      730.16      789.61     65.97 o 
   2 -10  18      379.49      322.55     42.65 o 
  -4  -9  18      716.58      709.05     81.18 o 
  -3  -9  18      664.19      656.75     50.80 o 
  -2  -9  18      137.72      210.32     68.40 o 
  -1  -9  18        2.63        9.75     19.94 o 
   0  -9  18       16.29       30.56     24.07 o 
   1  -9  18       52.42       35.83     21.56 o 
   2  -9  18      250.53      264.76     38.54 o 
   3  -9  18      342.77      362.94     75.76 o 
  -4  -8  18        4.34        6.98     21.62 o 
  -3  -8  18       31.13       69.63     55.62 o 
  -2  -8  18      162.51      222.26     34.70 o 
  -1  -8  18      343.41      342.85     40.51 o 
   0  -8  18       50.01       37.44     28.52 o 
   1  -8  18       25.03       20.32     25.09 o 
   2  -8  18     1082.31     1242.75     79.15 o 
   3  -8  18     1259.06     1356.07     85.56 o 
  -5  -7  18        0.34       21.42     38.59 o 
  -4  -7  18      279.31      273.00     40.49 o 
  -3  -7  18      200.79      272.81     50.46 o 
  -2  -7  18     1452.84     1461.29     81.27 o 
  -1  -7  18     1483.31     1515.80    103.96 o 
   0  -7  18      655.99      709.72     55.96 o 
   1  -7  18       11.71       15.52     31.49 o 
   2  -7  18        0.45       24.78     25.64 o 
   3  -7  18        7.02       15.89     20.93 o 
  -5  -6  18      182.18      131.90     52.40 o 
  -4  -6  18       58.94       38.20     48.01 o 
  -3  -6  18       14.64       -6.32     24.33 o 
  -2  -6  18       13.31        9.60     19.31 o 
  -1  -6  18      107.38      115.34     26.25 o 
   0  -6  18      440.38      501.94    102.73 o 
   1  -6  18      481.46      505.83     59.56 o 
   2  -6  18        5.06        0.82     18.36 o 
   3  -6  18      479.73      487.58     72.92 o 
  -5  -5  18      750.65      774.61     94.73 o 
  -4  -5  18      185.44      183.38     48.72 o 
  -3  -5  18       60.68       96.27     29.40 o 
  -2  -5  18      760.16      762.12     56.46 o 
  -1  -5  18     1340.20     1409.80     77.56 o 
   0  -5  18     1042.52      994.44     91.37 o 
   1  -5  18      222.53      151.21     64.08 o 
   2  -5  18        2.57        8.91     30.46 o 
  -6  -4  18      565.39      537.66     70.72 o 
  -5  -4  18      721.18      683.62     87.24 o 
  -4  -4  18      230.54      144.52     32.26 o 
  -3  -4  18        8.42       16.14     20.33 o 
  -2  -4  18        9.76       -0.25     35.23 o 
  -1  -4  18       32.19       44.82     20.38 o 
   0  -4  18        5.43       12.81     29.94 o 
   1  -4  18      810.97      885.73     89.18 o 
   2  -4  18      277.84      221.21     51.24 o 
  -6  -3  18       24.55       36.91     40.01 o 
  -5  -3  18      161.84      215.27     53.95 o 
  -4  -3  18      392.26      449.31     48.91 o 
  -3  -3  18      267.98      254.78     35.91 o 
  -2  -3  18       14.82       47.46     23.81 o 
  -1  -3  18      137.70      145.42     42.85 o 
   0  -3  18      314.77      374.01     68.92 o 
   1  -3  18     1140.57     1225.02    106.73 o 
   2  -3  18      762.91      796.29     84.28 o 
  -6  -2  18       41.36       54.08     39.75 o 
  -5  -2  18      380.71      375.30     54.46 o 
  -4  -2  18      593.28      627.98     50.69 o 
  -3  -2  18      474.58      440.40     41.43 o 
  -2  -2  18      330.31      392.55     34.81 o 
  -1  -2  18       60.87       60.01     41.43 o 
   0  -2  18      130.26      227.40     56.53 o 
   1  -2  18        0.53       -9.16     29.17 o 
  -5  -1  18        3.19       19.49     32.78 o 
  -4  -1  18       30.12       25.24     32.14 o 
  -3  -1  18      610.35      637.31     59.88 o 
  -2  -1  18      205.29      201.20     53.30 o 
  -1  -1  18       33.51       25.30     37.56 o 
   0  -1  18       12.20       -9.42     33.56 o 
  -4   0  18      179.80      203.65     50.07 o 
  -3   0  18      825.08      803.39     90.34 o 
  -2   0  18      955.97     1033.37    106.09 o 
  -1   0  18      161.53      188.17     46.20 o 
   0   0  18       12.66       12.65     29.55 o 
  -4   1  18       10.38       52.91     37.30 o 
  -3   1  18       37.07       11.36     28.39 o 
  -2   1  18      135.14      263.41     59.37 o 
  -2  -9  19      235.28      238.30     44.65 o 
  -1  -9  19      155.16      127.56     32.45 o 
   0  -9  19       33.02       54.85     30.11 o 
  -3  -8  19        0.01      -11.01     21.12 o 
  -2  -8  19       90.48      162.62     33.88 o 
  -1  -8  19      385.09      378.72     48.87 o 
   0  -8  19      310.47      248.28     45.11 o 
   1  -8  19      487.15      399.52     52.46 o 
  -3  -7  19       57.17        1.97     34.97 o 
  -2  -7  19      157.11      202.91     48.46 o 
  -1  -7  19      653.02      657.42     82.60 o 
   0  -7  19      604.25      769.79     65.82 o 
   1  -7  19      166.25      151.43     35.33 o 
  -4  -6  19       61.30      144.29     52.78 o 
  -3  -6  19        2.74       13.82     22.48 o 
  -2  -6  19        1.84      -23.30     23.30 o 
  -1  -6  19        6.96       -4.16     18.96 o 
   0  -6  19        3.83       15.24     29.81 o 
   1  -6  19      586.11      560.99     57.46 o 
  -4  -5  19      726.72      714.60     79.24 o 
  -3  -5  19      805.71      892.92     70.09 o 
  -2  -5  19      143.87      189.54     57.37 o 
  -1  -5  19       13.73       31.05     32.52 o 
   0  -5  19      244.25      249.03     36.71 o 
   1  -5  19      428.53      489.90     88.66 o 
  -4  -4  19       72.48       39.01     22.90 o 
  -3  -4  19        3.28       -5.59     22.18 o 
  -2  -4  19        0.74       43.22     25.40 o 
  -1  -4  19        0.09       19.13     23.75 o 
   0  -4  19        8.18       33.17     40.40 o 
  -4  -3  19      138.01      143.03     33.61 o 
  -3  -3  19      954.68      961.50     59.86 o 
  -2  -3  19      578.16      570.69     44.67 o 
  -1  -3  19       96.00       62.21     44.01 o 
   0  -3  19        0.46       28.52     38.98 o 
  -4  -2  19       26.41      -16.13     32.26 o 
  -3  -2  19      104.77      238.63     46.72 o 
  -2  -2  19      252.09      267.80     51.37 o 
  -1  -2  19      273.94      381.75     70.98 o 
                                                 
